# Supplementary material for: Richness, systematics, and distribution of molluscs associated with the macroalga Gigartina skottsbergii in the Strait of Magellan, Chile: A biogeographic affinity study
Source: Zookeys. 2015 Aug 31;(519):49–100. doi: 10.3897/zookeys.519.9676 (PMC4591604; doi:10.3897/zookeys.519.9676)
Supplement: XML Treatment for Callochiton puniceus [file zookeys.519.9676-treatment3.xml]

<!DOCTYPE tp:taxon-treatment
  PUBLIC "-//TaxonX//DTD Taxonomic Treatment Publishing DTD v0 20100105//EN" "tax-treatment-NSO.dtd">
<tp:taxon-treatment xmlns:tp="http://www.plazi.org/taxpub"><tp:treatment-meta><kwd-group><label>Taxon classification</label><kwd><named-content content-type="kingdom">Animalia</named-content></kwd><kwd><named-content content-type="order">Chitonida</named-content></kwd><kwd><named-content content-type="family">Callochitonidae</named-content></kwd></kwd-group><mixed-citation publication-type="journal"><person-group><name><surname>Rosenfeld</surname><given-names>Sebastián</given-names></name><name><surname>Aldea</surname><given-names>Cristian</given-names></name><name><surname>Mansilla</surname><given-names>Andrés</given-names></name><name><surname>Marambio</surname><given-names>Johanna</given-names></name><name><surname>Ojeda</surname><given-names>Jaime</given-names></name></person-group><article-title>Richness, systematics, and distribution of molluscs associated with the macroalga <italic><tp:taxon-name><tp:taxon-name-part taxon-name-part-type="genus">Gigartina</tp:taxon-name-part> <tp:taxon-name-part taxon-name-part-type="species">skottsbergii</tp:taxon-name-part></tp:taxon-name></italic> in the Strait of Magellan, Chile: A biogeographic affinity study</article-title><source>Zookeys</source><day>31</day><month>8</month><year>2015</year><volume>2015</volume><issue>519</issue><fpage>49</fpage><lpage>100</lpage><pub-id pub-id-type="doi">10.3897/zookeys.519.9676</pub-id></mixed-citation></tp:treatment-meta><tp:nomenclature><tp:taxon-name>
                        <tp:taxon-name-part taxon-name-part-type="genus">Callochiton</tp:taxon-name-part>
                        <tp:taxon-name-part taxon-name-part-type="species">puniceus</tp:taxon-name-part>
                    </tp:taxon-name><tp:taxon-authority>(Gould, 1846)</tp:taxon-authority><xref ref-type="fig" rid="F3">Fig. 3C</xref></tp:nomenclature><tp:treatment-sec sec-type="material"><title>Material examined.</title><p>76 <abbrev xmlns:xlink="http://www.w3.org/1999/xlink" xlink:title="number of live specimens collected" xlink:type="simple">spm</abbrev> (2 × 2.5 – 11 × 6 mm).</p></tp:treatment-sec><tp:treatment-sec sec-type="Synonymy"><title>Synonymy.</title><p>See <xref ref-type="bibr" rid="B73">Kaas and Van Belle (1985)</xref>.</p></tp:treatment-sec><tp:treatment-sec sec-type="Remarks"><title>Remarks.</title><p>Morphologically, this species is similar to <italic><tp:taxon-name><tp:taxon-name-part taxon-name-part-type="genus">Stenosemus</tp:taxon-name-part> <tp:taxon-name-part taxon-name-part-type="species">exaratus</tp:taxon-name-part></tp:taxon-name></italic> (G.O. Sars, 1878) but differs by presenting a wider perinotum, black pigmented aesthetes, and different elements of the dorsal perinotum (<xref ref-type="bibr" rid="B150">Schwabe 2009</xref>). In relation to its colour, <xref ref-type="bibr" rid="B154">Sirenko (2006)</xref> mentioned that it can vary from white to red.</p></tp:treatment-sec><tp:treatment-sec sec-type="Distribution"><title>Distribution.</title><p>Magellanic: Puerto Montt (<xref ref-type="bibr" rid="B46">Dell 1971</xref>), Gulf of Corcovado (<xref ref-type="bibr" rid="B27">Cárdenas et al. 2008</xref>), and Puerto Edén (<xref ref-type="bibr" rid="B46">Dell 1971</xref>); Strait of Magellan (<xref ref-type="bibr" rid="B45">Dell 1964</xref>, <xref ref-type="bibr" rid="B154">Sirenko 2006</xref>): eastern micro-basin of the Strait of Magellan (<xref ref-type="bibr" rid="B139">Ríos et al. 2003</xref>), Punta Santa María (this record), Inútil Bay (<xref ref-type="bibr" rid="B187">USNM 2010</xref>), Cape Froward (<xref ref-type="bibr" rid="B187">USNM 2010</xref>), and Carlos III Island (<xref ref-type="bibr" rid="B7">Aldea et al. 2011a</xref>); Puerto Williams (<xref ref-type="bibr" rid="B46">Dell 1971</xref>), Róbalo Bay (<xref ref-type="bibr" rid="B46">Dell 1971</xref>), Orange Bay (<xref ref-type="bibr" rid="B140">Rochebrune and Mabille 1889</xref>), Hermite Islands (<xref ref-type="bibr" rid="B46">Dell 1971</xref>), Seno Grandi (<xref ref-type="bibr" rid="B46">Dell 1971</xref>), and Cape Horn (<xref ref-type="bibr" rid="B73">Kaas and Van Belle 1985</xref>, <xref ref-type="bibr" rid="B187">USNM 2010</xref>); Chubut (<xref ref-type="bibr" rid="B14">Bigatti 2010</xref>), Malvinas/Falkland Islands (<xref ref-type="bibr" rid="B45">Dell 1964</xref>, <xref ref-type="bibr" rid="B154">Sirenko 2006</xref>), and Staten Island (<xref ref-type="bibr" rid="B154">Sirenko 2006</xref>). <abbrev xmlns:xlink="http://www.w3.org/1999/xlink" xlink:title="Southern Ocean" xlink:type="simple">SO</abbrev>: Queen Maud Land (<xref ref-type="bibr" rid="B155">Smirnov et al. 2000</xref>), Enderby Land (<xref ref-type="bibr" rid="B155">Smirnov et al. 2000</xref>), and Amery Ice-Shelf (<xref ref-type="bibr" rid="B40">Constable et al. 2007</xref>).</p></tp:treatment-sec><tp:treatment-sec><!--Section generated to contain objects referenced in tp:taxon-treatment.--><fig id="F3" position="float" orientation="portrait"><label>Figure 3.</label><caption><p><bold>A</bold> <italic><tp:taxon-name><tp:taxon-name-part taxon-name-part-type="genus">Ischnochiton</tp:taxon-name-part> <tp:taxon-name-part taxon-name-part-type="species">stramineus</tp:taxon-name-part></tp:taxon-name></italic> (10 × 5 mm <bold>B</bold> <italic><tp:taxon-name><tp:taxon-name-part taxon-name-part-type="genus">Ischnochiton</tp:taxon-name-part> <tp:taxon-name-part taxon-name-part-type="species">pusio</tp:taxon-name-part></tp:taxon-name></italic> (11 × 6 mm) <bold>C</bold> <italic><tp:taxon-name><tp:taxon-name-part taxon-name-part-type="genus">Callochiton</tp:taxon-name-part> <tp:taxon-name-part taxon-name-part-type="species">puniceus</tp:taxon-name-part></tp:taxon-name></italic> (11 × 6 mm) <bold>D</bold> <italic><tp:taxon-name><tp:taxon-name-part taxon-name-part-type="genus">Tonicia</tp:taxon-name-part> <tp:taxon-name-part taxon-name-part-type="species">lebruni</tp:taxon-name-part></tp:taxon-name></italic> (25 × 13 mm) <bold>E–F</bold> <italic><tp:taxon-name><tp:taxon-name-part taxon-name-part-type="genus">Tonicia</tp:taxon-name-part> <tp:taxon-name-part taxon-name-part-type="species">chilensis</tp:taxon-name-part></tp:taxon-name></italic> (20 × 10 mm and 22 × 11 mm) <bold>G</bold> <italic><tp:taxon-name><tp:taxon-name-part taxon-name-part-type="genus">Tonicia</tp:taxon-name-part> <tp:taxon-name-part taxon-name-part-type="species">atrata</tp:taxon-name-part></tp:taxon-name></italic> (50 × 26 mm) <bold>H</bold> <italic><tp:taxon-name><tp:taxon-name-part taxon-name-part-type="genus">Chiton</tp:taxon-name-part> <tp:taxon-name-part taxon-name-part-type="species">bowenii</tp:taxon-name-part></tp:taxon-name></italic> (26 × 13 mm) <bold>I</bold> <italic><tp:taxon-name><tp:taxon-name-part taxon-name-part-type="genus">Plaxiphora</tp:taxon-name-part> <tp:taxon-name-part taxon-name-part-type="species">aurata</tp:taxon-name-part></tp:taxon-name></italic> (30 × 20 mm) <bold>J</bold> <italic><tp:taxon-name><tp:taxon-name-part taxon-name-part-type="genus">Nuttallochiton</tp:taxon-name-part> <tp:taxon-name-part taxon-name-part-type="species">martiali</tp:taxon-name-part></tp:taxon-name></italic> (20 × 10 mm).</p></caption><graphic xmlns:xlink="http://www.w3.org/1999/xlink" xlink:href="zookeys-519-049-g003.jpg" position="float" orientation="portrait" xlink:type="simple" id="oo_55359.jpg"/></fig></tp:treatment-sec><ref-list><ref id="B73"><mixed-citation xmlns:xlink="http://www.w3.org/1999/xlink" xlink:type="simple"><person-group><name name-style="western"><surname>Kaas</surname><given-names>P</given-names></name><name name-style="western"><surname>Van Belle</surname><given-names>RA</given-names></name></person-group> (<year>1985</year>) <source>Monograph of living chitons. (<tp:taxon-name><tp:taxon-name-part taxon-name-part-type="phylum">Mollusca</tp:taxon-name-part></tp:taxon-name>: <tp:taxon-name><tp:taxon-name-part taxon-name-part-type="class">Polyplacophora</tp:taxon-name-part></tp:taxon-name>) 2, Suborder <tp:taxon-name><tp:taxon-name-part taxon-name-part-type="suborder">Ischnochitonina</tp:taxon-name-part></tp:taxon-name>, <tp:taxon-name><tp:taxon-name-part taxon-name-part-type="family">Ischnochitonidae</tp:taxon-name-part></tp:taxon-name>: <tp:taxon-name><tp:taxon-name-part taxon-name-part-type="subfamily">Schizoplacinae</tp:taxon-name-part></tp:taxon-name>, <tp:taxon-name><tp:taxon-name-part taxon-name-part-type="subfamily">Callochitoninae</tp:taxon-name-part></tp:taxon-name> y <tp:taxon-name><tp:taxon-name-part taxon-name-part-type="subfamily">Lepidochitoninae</tp:taxon-name-part></tp:taxon-name></source>. <publisher-name>E. J. Brill /W. Backhuys</publisher-name>, <publisher-loc>Leiden</publisher-loc>, <size units="page">198 pp</size>. </mixed-citation></ref><ref id="B150"><mixed-citation xmlns:xlink="http://www.w3.org/1999/xlink" xlink:type="simple"><person-group><name name-style="western"><surname>Schwabe</surname><given-names>E</given-names></name></person-group> (<year>2009</year>) <article-title><tp:taxon-name><tp:taxon-name-part taxon-name-part-type="class">Polyplacophora</tp:taxon-name-part></tp:taxon-name>.</article-title> In: <person-group><name name-style="western"><surname>Häussermann</surname><given-names>V</given-names></name><name name-style="western"><surname>Försterra</surname><given-names>G</given-names></name></person-group> (<role>Eds</role>) <issue-title>Fauna Marina Bentónica de la Patagonia Chilena.</issue-title> <source>Nature in Focus, Chile</source>, <fpage>461</fpage>–<lpage>504</lpage>. </mixed-citation></ref><ref id="B154"><mixed-citation xmlns:xlink="http://www.w3.org/1999/xlink" xlink:type="simple"><person-group><name name-style="western"><surname>Sirenko</surname><given-names>B</given-names></name></person-group> (<year>2006</year>) <article-title>Report on the present state of our knowledge with regard to the chitons (<tp:taxon-name><tp:taxon-name-part taxon-name-part-type="phylum">Mollusca</tp:taxon-name-part></tp:taxon-name>: <tp:taxon-name><tp:taxon-name-part taxon-name-part-type="class">Polyplacophora</tp:taxon-name-part></tp:taxon-name>) of the Magellan Strait and Falkland Islands.</article-title> <source>Venus</source> <volume>65</volume>(<issue>1–2</issue>): <fpage>81</fpage>–<lpage>89</lpage>. </mixed-citation></ref><ref id="B46"><mixed-citation xmlns:xlink="http://www.w3.org/1999/xlink" xlink:type="simple"><person-group><name name-style="western"><surname>Dell</surname><given-names>RK</given-names></name></person-group> (<year>1971</year>) <article-title>The marine <tp:taxon-name><tp:taxon-name-part taxon-name-part-type="phylum">Mollusca</tp:taxon-name-part></tp:taxon-name> of the Royal Society Expedition to southern Chile, 1958–1959.</article-title> <source>Records of the Dominion Museum</source> <volume>7</volume>(<issue>17</issue>): <fpage>155</fpage>–<lpage>233</lpage>. </mixed-citation></ref><ref id="B27"><mixed-citation xmlns:xlink="http://www.w3.org/1999/xlink" xlink:type="simple"><person-group><name name-style="western"><surname>Cárdenas</surname><given-names>J</given-names></name><name name-style="western"><surname>Aldea</surname><given-names>C</given-names></name><name name-style="western"><surname>Valdovinos</surname><given-names>C</given-names></name></person-group> (<year>2008</year>) <article-title>Chilean marine mollusca of Northern Patagonia collected during the CIMAR-10 Fjords Cruise.</article-title> <source>Gayana</source> <volume>72</volume>(<issue>2</issue>): <fpage>202</fpage>–<lpage>240</lpage>. doi: <ext-link ext-link-type="doi" xlink:href="10.4067/s0717-65382008000200010" xlink:type="simple">10.4067/s0717-65382008000200010</ext-link> </mixed-citation></ref><ref id="B45"><mixed-citation xmlns:xlink="http://www.w3.org/1999/xlink" xlink:type="simple"><person-group><name name-style="western"><surname>Dell</surname><given-names>RK</given-names></name></person-group> (<year>1964</year>) <article-title>Antarctic and sub-Antarctic <tp:taxon-name><tp:taxon-name-part taxon-name-part-type="phylum">Mollusca</tp:taxon-name-part></tp:taxon-name>: Amphineura, <tp:taxon-name><tp:taxon-name-part taxon-name-part-type="class">Scaphopoda</tp:taxon-name-part></tp:taxon-name> and <tp:taxon-name><tp:taxon-name-part taxon-name-part-type="class">Bivalvia</tp:taxon-name-part></tp:taxon-name>.</article-title> <source>Discovery Reports</source> <volume>33</volume>: <fpage>99</fpage>–<lpage>250</lpage>. </mixed-citation></ref><ref id="B139"><mixed-citation xmlns:xlink="http://www.w3.org/1999/xlink" xlink:type="simple"><person-group><name name-style="western"><surname>Ríos</surname><given-names>C</given-names></name><name name-style="western"><surname>Mutschke</surname><given-names>E</given-names></name><name name-style="western"><surname>Morrison</surname><given-names>E</given-names></name></person-group> (<year>2003</year>) <article-title>Biodiversidad bentónica sublitoral en el estrecho de Magallanes, Chile.</article-title> <source>Revista de Biología Marina y Oceanografía</source> <volume>38</volume>(<issue>1</issue>): <fpage>1</fpage>–<lpage>12</lpage>. </mixed-citation></ref><ref id="B187"><mixed-citation xmlns:xlink="http://www.w3.org/1999/xlink" xlink:type="simple"><institution xlink:type="simple">USNM</institution> (<year>2010</year>) <source>National Collection of the Smithsonian National Museum of Natural History</source>, USNM. <ext-link ext-link-type="uri" xlink:href="http://invertebrates.si.edu/" xlink:type="simple">http://invertebrates.si.edu/</ext-link> [<date-in-citation content-type="access-date">accessed 3 May 2013</date-in-citation>] </mixed-citation></ref><ref id="B7"><mixed-citation xmlns:xlink="http://www.w3.org/1999/xlink" xlink:type="simple"><person-group><name name-style="western"><surname>Aldea</surname><given-names>C</given-names></name><name name-style="western"><surname>Rosenfeld</surname><given-names>S</given-names></name><name name-style="western"><surname>Cárdenas</surname><given-names>J</given-names></name></person-group> (<year>2011a</year>) <article-title>Caracterización de la diversidad de moluscos bentónicos sublitorales en la isla Carlos III y áreas adyacentes, Estrecho de Magallanes, Chile.</article-title> <source>Anales del Instituto de la Patagonia</source> <volume>39</volume>(<issue>2</issue>): <fpage>73</fpage>–<lpage>89</lpage>. doi: <ext-link ext-link-type="doi" xlink:href="10.4067/S0718-686X2011000200006" xlink:type="simple">10.4067/S0718-686X2011000200006</ext-link> </mixed-citation></ref><ref id="B140"><mixed-citation xmlns:xlink="http://www.w3.org/1999/xlink" xlink:type="simple"><person-group><name name-style="western"><surname>Rochebrune</surname><given-names>AT</given-names></name><name name-style="western"><surname>Mabille</surname><given-names>J</given-names></name></person-group> (<year>1889</year>) <source>Mollusques. Mission Scientifique du Cap Horn.</source> <volume>VI</volume>, <volume-series>Zoologie</volume-series>, <publisher-loc>Paris</publisher-loc>, <size units="page">129 pp</size>. </mixed-citation></ref><ref id="B14"><mixed-citation xmlns:xlink="http://www.w3.org/1999/xlink" xlink:type="simple"><person-group><name name-style="western"><surname>Bigatti</surname><given-names>G</given-names></name></person-group> (<year>2010</year>) <source>Marine invertebrate from Argentina, Uruguay and Chile</source>. <publisher-name>Centro Nacional Patagónico</publisher-name>, <publisher-loc>Puerto Madryn, Chubut, Argentina</publisher-loc>. <ext-link ext-link-type="uri" xlink:href="http://www.iobis.org" xlink:type="simple">http://www.iobis.org</ext-link> [<date-in-citation content-type="access-date">accessed 16 Dec. 2013</date-in-citation>] </mixed-citation></ref><ref id="B155"><mixed-citation xmlns:xlink="http://www.w3.org/1999/xlink" xlink:type="simple"><person-group><name name-style="western"><surname>Smirnov</surname><given-names>I</given-names></name><name name-style="western"><surname>Vasiljeva</surname><given-names>A</given-names></name><name name-style="western"><surname>Konina</surname><given-names>T</given-names></name></person-group> (<year>2000</year>) <source>Collection data on ecology of bottom animals of the Southern Ocean</source>. <ext-link ext-link-type="uri" xlink:href="http://gcmd.nasa.gov/index.html" xlink:type="simple">http://gcmd.nasa.gov/index.html</ext-link> [<date-in-citation content-type="access-date">accessed 19 Apr. 2014</date-in-citation>] </mixed-citation></ref><ref id="B40"><mixed-citation xmlns:xlink="http://www.w3.org/1999/xlink" xlink:type="simple"><person-group><name name-style="western"><surname>Constable</surname><given-names>A</given-names></name><name name-style="western"><surname>Lamb</surname><given-names>T</given-names></name><name name-style="western"><surname>Welsford</surname><given-names>D</given-names></name><name name-style="western"><surname>Doust</surname><given-names>S</given-names></name><name name-style="western"><surname>Moore</surname><given-names>K</given-names></name></person-group> (<year>2007</year>) <article-title>Impacts of trawling on benthic habitats in the subantarctic and high antarctic.</article-title> <source>Benthic Invertebrate Database Australian Antarctic Data Centre - CAASM Metadata</source>. <ext-link ext-link-type="uri" xlink:href="https://data.aad.gov.au/aadc/metadata/metadata_redirect.cfm?md=/AMD/AU/ASAC_1189_benthic_database" xlink:type="simple">https://data.aad.gov.au/aadc/metadata/metadata_redirect.cfm?md=/AMD/AU/ASAC_1189_benthic_database</ext-link> [<date-in-citation content-type="access-date">accessed 30 Dec. 2013</date-in-citation>] </mixed-citation></ref></ref-list></tp:taxon-treatment>
