# Supplementary material for: Richness, systematics, and distribution of molluscs associated with the macroalga Gigartina skottsbergii in the Strait of Magellan, Chile: A biogeographic affinity study
Source: Zookeys. 2015 Aug 31;(519):49–100. doi: 10.3897/zookeys.519.9676 (PMC4591604; doi:10.3897/zookeys.519.9676)
Supplement: XML Treatment for Tonicia chilensis [file zookeys.519.9676-treatment5.xml]

<!DOCTYPE tp:taxon-treatment
  PUBLIC "-//TaxonX//DTD Taxonomic Treatment Publishing DTD v0 20100105//EN" "tax-treatment-NSO.dtd">
<tp:taxon-treatment xmlns:tp="http://www.plazi.org/taxpub"><tp:treatment-meta><kwd-group><label>Taxon classification</label><kwd><named-content content-type="kingdom">Animalia</named-content></kwd><kwd><named-content content-type="order">Chitonida</named-content></kwd><kwd><named-content content-type="family">Chitonidae</named-content></kwd></kwd-group><mixed-citation publication-type="journal"><person-group><name><surname>Rosenfeld</surname><given-names>Sebastián</given-names></name><name><surname>Aldea</surname><given-names>Cristian</given-names></name><name><surname>Mansilla</surname><given-names>Andrés</given-names></name><name><surname>Marambio</surname><given-names>Johanna</given-names></name><name><surname>Ojeda</surname><given-names>Jaime</given-names></name></person-group><article-title>Richness, systematics, and distribution of molluscs associated with the macroalga <italic><tp:taxon-name><tp:taxon-name-part taxon-name-part-type="genus">Gigartina</tp:taxon-name-part> <tp:taxon-name-part taxon-name-part-type="species">skottsbergii</tp:taxon-name-part></tp:taxon-name></italic> in the Strait of Magellan, Chile: A biogeographic affinity study</article-title><source>Zookeys</source><day>31</day><month>8</month><year>2015</year><volume>2015</volume><issue>519</issue><fpage>49</fpage><lpage>100</lpage><pub-id pub-id-type="doi">10.3897/zookeys.519.9676</pub-id></mixed-citation></tp:treatment-meta><tp:nomenclature><tp:taxon-name>
                        <tp:taxon-name-part taxon-name-part-type="genus">Tonicia</tp:taxon-name-part>
                        <tp:taxon-name-part taxon-name-part-type="species">chilensis</tp:taxon-name-part>
                    </tp:taxon-name><tp:taxon-authority>(Frembly, 1827)</tp:taxon-authority><xref ref-type="fig" rid="F3">Fig. 3E–F</xref><!--PageBreak--><!--PageBreak--></tp:nomenclature><tp:treatment-sec sec-type="material"><title>Material examined.</title><p>40 <abbrev xmlns:xlink="http://www.w3.org/1999/xlink" xlink:title="number of live specimens collected" xlink:type="simple">spm</abbrev> (9 × 5 – 26 × 13 mm).</p></tp:treatment-sec><tp:treatment-sec sec-type="Synonymy"><title>Synonymy.</title><p>See <xref ref-type="bibr" rid="B77">Kaas et al. (2006)</xref>.</p></tp:treatment-sec><tp:treatment-sec sec-type="Remarks"><title>Remarks.</title><p><xref ref-type="bibr" rid="B154">Sirenko (2006)</xref> did not include this species within the list of Magellanic <tp:taxon-name><tp:taxon-name-part taxon-name-part-type="class">Polyplacophora</tp:taxon-name-part></tp:taxon-name>. However, <xref ref-type="bibr" rid="B152">Schwabe et al. (2006)</xref> named it as <italic><tp:taxon-name><tp:taxon-name-part taxon-name-part-type="genus">Tonicia</tp:taxon-name-part> <tp:taxon-name-part taxon-name-part-type="species">chilensis</tp:taxon-name-part></tp:taxon-name></italic> for all individuals that presented the following characteristics: well-marked micro-granulations in all of the valves, granules that are marked towards the margins of the valves, characteristics that other species of the genus did not present, except <italic><tp:taxon-name><tp:taxon-name-part taxon-name-part-type="genus">Tonicia</tp:taxon-name-part> <tp:taxon-name-part taxon-name-part-type="species">lebruni</tp:taxon-name-part></tp:taxon-name></italic>. Our specimens did present granules but disposed in an irregular form, and <italic><tp:taxon-name><tp:taxon-name-part taxon-name-part-type="genus">Tonicia</tp:taxon-name-part> <tp:taxon-name-part taxon-name-part-type="species">calbucencis</tp:taxon-name-part></tp:taxon-name></italic> sometimes can present granules along the entirety of the margins (<xref ref-type="bibr" rid="B152">Schwabe et al. 2006</xref>).</p></tp:treatment-sec><tp:treatment-sec sec-type="Distribution"><title>Distribution.</title><p><abbrev xmlns:xlink="http://www.w3.org/1999/xlink" xlink:title="Warm Temperate South-eastern Pacific" xlink:type="simple">WTSP</abbrev>: Perú (<xref ref-type="bibr" rid="B85">Leloup 1956</xref>), Valparaíso (<xref ref-type="bibr" rid="B85">Leloup 1956</xref>), Montemar (<xref ref-type="bibr" rid="B85">Leloup 1956</xref>), Punta Pingueral and Cape Tirúa (<xref ref-type="bibr" rid="B6">Aldea and Valdovinos 2005</xref>), Gulf of Arauco (<xref ref-type="bibr" rid="B85">Leloup 1956</xref>) and Valdivia (<xref ref-type="bibr" rid="B196">Zagal and Hermosilla 2001</xref>). Magellanic: Comau Fjord (<xref ref-type="bibr" rid="B152">Schwabe et al. 2006</xref>), Punta Pulga (<xref ref-type="bibr" rid="B46">Dell 1971</xref>), Gulf of Ancud (<xref ref-type="bibr" rid="B85">Leloup 1956</xref>), and Estero Elefantes (<xref ref-type="bibr" rid="B135">Reid and Osorio 2000</xref>); Strait of Magellan: eastern micro-basin of the Strait of Magellan (<xref ref-type="bibr" rid="B139">Ríos et al. 2003</xref>) and Punta Santa María (this record); Róbalo Bay (<xref ref-type="bibr" rid="B111">Ojeda et al. 2010</xref>).</p></tp:treatment-sec><tp:treatment-sec><!--Section generated to contain objects referenced in tp:taxon-treatment.--><fig id="F3" position="float" orientation="portrait"><label>Figure 3.</label><caption><p><bold>A</bold> <italic><tp:taxon-name><tp:taxon-name-part taxon-name-part-type="genus">Ischnochiton</tp:taxon-name-part> <tp:taxon-name-part taxon-name-part-type="species">stramineus</tp:taxon-name-part></tp:taxon-name></italic> (10 × 5 mm <bold>B</bold> <italic><tp:taxon-name><tp:taxon-name-part taxon-name-part-type="genus">Ischnochiton</tp:taxon-name-part> <tp:taxon-name-part taxon-name-part-type="species">pusio</tp:taxon-name-part></tp:taxon-name></italic> (11 × 6 mm) <bold>C</bold> <italic><tp:taxon-name><tp:taxon-name-part taxon-name-part-type="genus">Callochiton</tp:taxon-name-part> <tp:taxon-name-part taxon-name-part-type="species">puniceus</tp:taxon-name-part></tp:taxon-name></italic> (11 × 6 mm) <bold>D</bold> <italic><tp:taxon-name><tp:taxon-name-part taxon-name-part-type="genus">Tonicia</tp:taxon-name-part> <tp:taxon-name-part taxon-name-part-type="species">lebruni</tp:taxon-name-part></tp:taxon-name></italic> (25 × 13 mm) <bold>E–F</bold> <italic><tp:taxon-name><tp:taxon-name-part taxon-name-part-type="genus">Tonicia</tp:taxon-name-part> <tp:taxon-name-part taxon-name-part-type="species">chilensis</tp:taxon-name-part></tp:taxon-name></italic> (20 × 10 mm and 22 × 11 mm) <bold>G</bold> <italic><tp:taxon-name><tp:taxon-name-part taxon-name-part-type="genus">Tonicia</tp:taxon-name-part> <tp:taxon-name-part taxon-name-part-type="species">atrata</tp:taxon-name-part></tp:taxon-name></italic> (50 × 26 mm) <bold>H</bold> <italic><tp:taxon-name><tp:taxon-name-part taxon-name-part-type="genus">Chiton</tp:taxon-name-part> <tp:taxon-name-part taxon-name-part-type="species">bowenii</tp:taxon-name-part></tp:taxon-name></italic> (26 × 13 mm) <bold>I</bold> <italic><tp:taxon-name><tp:taxon-name-part taxon-name-part-type="genus">Plaxiphora</tp:taxon-name-part> <tp:taxon-name-part taxon-name-part-type="species">aurata</tp:taxon-name-part></tp:taxon-name></italic> (30 × 20 mm) <bold>J</bold> <italic><tp:taxon-name><tp:taxon-name-part taxon-name-part-type="genus">Nuttallochiton</tp:taxon-name-part> <tp:taxon-name-part taxon-name-part-type="species">martiali</tp:taxon-name-part></tp:taxon-name></italic> (20 × 10 mm).</p></caption><graphic xmlns:xlink="http://www.w3.org/1999/xlink" xlink:href="zookeys-519-049-g003.jpg" position="float" orientation="portrait" xlink:type="simple" id="oo_55359.jpg"/></fig></tp:treatment-sec><ref-list><ref id="B77"><mixed-citation xmlns:xlink="http://www.w3.org/1999/xlink" xlink:type="simple"><person-group><name name-style="western"><surname>Kass</surname><given-names>P</given-names></name><name name-style="western"><surname>Van Belle</surname><given-names>RA</given-names></name><name name-style="western"><surname>Strack</surname><given-names>HL</given-names></name></person-group> (<year>2006</year>) <source>Monograph of living chitons (<tp:taxon-name><tp:taxon-name-part taxon-name-part-type="phylum">Mollusca</tp:taxon-name-part></tp:taxon-name>: <tp:taxon-name><tp:taxon-name-part taxon-name-part-type="class">Polyplacophora</tp:taxon-name-part></tp:taxon-name>) 6, Suborder <tp:taxon-name><tp:taxon-name-part taxon-name-part-type="suborder">Ischnochitonina</tp:taxon-name-part></tp:taxon-name> (concluded): <tp:taxon-name><tp:taxon-name-part taxon-name-part-type="family">Schizochitonidae</tp:taxon-name-part></tp:taxon-name>; <tp:taxon-name><tp:taxon-name-part taxon-name-part-type="family">Chitonidae</tp:taxon-name-part></tp:taxon-name>; Addition to Volumes 1–5</source>. <publisher-name>Koninklijke Brill N. V.</publisher-name>, <publisher-loc>Leiden</publisher-loc>, <size units="page">463 pp</size>. </mixed-citation></ref><ref id="B154"><mixed-citation xmlns:xlink="http://www.w3.org/1999/xlink" xlink:type="simple"><person-group><name name-style="western"><surname>Sirenko</surname><given-names>B</given-names></name></person-group> (<year>2006</year>) <article-title>Report on the present state of our knowledge with regard to the chitons (<tp:taxon-name><tp:taxon-name-part taxon-name-part-type="phylum">Mollusca</tp:taxon-name-part></tp:taxon-name>: <tp:taxon-name><tp:taxon-name-part taxon-name-part-type="class">Polyplacophora</tp:taxon-name-part></tp:taxon-name>) of the Magellan Strait and Falkland Islands.</article-title> <source>Venus</source> <volume>65</volume>(<issue>1–2</issue>): <fpage>81</fpage>–<lpage>89</lpage>. </mixed-citation></ref><ref id="B152"><mixed-citation xmlns:xlink="http://www.w3.org/1999/xlink" xlink:type="simple"><person-group><name name-style="western"><surname>Schwabe</surname><given-names>E</given-names></name><name name-style="western"><surname>Försterra</surname><given-names>G</given-names></name><name name-style="western"><surname>Häusserman</surname><given-names>V</given-names></name><name name-style="western"><surname>Melzer</surname><given-names>RR</given-names></name><name name-style="western"><surname>Schrödl</surname><given-names>M</given-names></name></person-group> (<year>2006</year>) <article-title>Chitons (<tp:taxon-name><tp:taxon-name-part taxon-name-part-type="phylum">Mollusca</tp:taxon-name-part></tp:taxon-name>: <tp:taxon-name><tp:taxon-name-part taxon-name-part-type="class">Polyplacophora</tp:taxon-name-part></tp:taxon-name>) from the southern Chilean Comau Fjord, with reinstatement of <italic><tp:taxon-name><tp:taxon-name-part taxon-name-part-type="genus">Tonicia</tp:taxon-name-part> <tp:taxon-name-part taxon-name-part-type="species">calbucensis</tp:taxon-name-part></tp:taxon-name></italic> Plate, 1897.</article-title> <source>Zootaxa</source> <volume>1341</volume>: <fpage>1</fpage>–<lpage>27</lpage>. </mixed-citation></ref><ref id="B85"><mixed-citation xmlns:xlink="http://www.w3.org/1999/xlink" xlink:type="simple"><person-group><name name-style="western"><surname>Leloup</surname><given-names>E</given-names></name></person-group> (<year>1956</year>) <article-title>Reports of the Lund University Chile Expedition 1948–49.</article-title> <source>Lunds Universitets Arsskriften</source> <volume>52</volume>(<issue>15</issue>): <fpage>1</fpage>–<lpage>94</lpage>. </mixed-citation></ref><ref id="B6"><mixed-citation xmlns:xlink="http://www.w3.org/1999/xlink" xlink:type="simple"><person-group><name name-style="western"><surname>Aldea</surname><given-names>C</given-names></name><name name-style="western"><surname>Valdovinos</surname><given-names>C</given-names></name></person-group> (<year>2005</year>) <article-title>Moluscos del intermareal rocoso del centro-sur de Chile (36°– 38°S): taxonomía y clave de identificación.</article-title> <source>Gayana</source> <volume>69</volume>(<issue>2</issue>): <fpage>364</fpage>–<lpage>396</lpage>. doi: <ext-link ext-link-type="doi" xlink:href="10.4067/s0717-65382005000200014" xlink:type="simple">10.4067/s0717-65382005000200014</ext-link> </mixed-citation></ref><ref id="B196"><mixed-citation xmlns:xlink="http://www.w3.org/1999/xlink" xlink:type="simple"><person-group><name name-style="western"><surname>Zagal</surname><given-names>C</given-names></name><name name-style="western"><surname>Hermosilla</surname><given-names>C</given-names></name></person-group> (<year>2001</year>) <source>Guía de invertebrados del litoral Valdiviano.</source> <publisher-name>Universidad Austral de Chile</publisher-name>, <publisher-loc>Valdivia</publisher-loc>, <size units="page">217 pp</size>. </mixed-citation></ref><ref id="B46"><mixed-citation xmlns:xlink="http://www.w3.org/1999/xlink" xlink:type="simple"><person-group><name name-style="western"><surname>Dell</surname><given-names>RK</given-names></name></person-group> (<year>1971</year>) <article-title>The marine <tp:taxon-name><tp:taxon-name-part taxon-name-part-type="phylum">Mollusca</tp:taxon-name-part></tp:taxon-name> of the Royal Society Expedition to southern Chile, 1958–1959.</article-title> <source>Records of the Dominion Museum</source> <volume>7</volume>(<issue>17</issue>): <fpage>155</fpage>–<lpage>233</lpage>. </mixed-citation></ref><ref id="B135"><mixed-citation xmlns:xlink="http://www.w3.org/1999/xlink" xlink:type="simple"><person-group><name name-style="western"><surname>Reid</surname><given-names>DG</given-names></name><name name-style="western"><surname>Osorio</surname><given-names>C</given-names></name></person-group> (<year>2000</year>) <article-title>The shallow-water marine mollusca of the Estero Elefantes and Laguna San Rafael, southern Chile. Bulletin of the British Museum (Natural History).</article-title> <source>Zoology</source> <volume>66</volume>(<issue>2</issue>): <fpage>109</fpage>–<lpage>146</lpage>. </mixed-citation></ref><ref id="B139"><mixed-citation xmlns:xlink="http://www.w3.org/1999/xlink" xlink:type="simple"><person-group><name name-style="western"><surname>Ríos</surname><given-names>C</given-names></name><name name-style="western"><surname>Mutschke</surname><given-names>E</given-names></name><name name-style="western"><surname>Morrison</surname><given-names>E</given-names></name></person-group> (<year>2003</year>) <article-title>Biodiversidad bentónica sublitoral en el estrecho de Magallanes, Chile.</article-title> <source>Revista de Biología Marina y Oceanografía</source> <volume>38</volume>(<issue>1</issue>): <fpage>1</fpage>–<lpage>12</lpage>. </mixed-citation></ref><ref id="B111"><mixed-citation xmlns:xlink="http://www.w3.org/1999/xlink" xlink:type="simple"><person-group><name name-style="western"><surname>Ojeda</surname><given-names>JA</given-names></name><name name-style="western"><surname>Contador</surname><given-names>T</given-names></name><name name-style="western"><surname>Rosenfeld</surname><given-names>S</given-names></name><name name-style="western"><surname>Anderson</surname><given-names>CB</given-names></name><name name-style="western"><surname>Mansilla</surname><given-names>A</given-names></name><name name-style="western"><surname>Kennedy</surname><given-names>JH</given-names></name></person-group> (<year>2010</year>) <source>Guía para la identificación de los invertebrados marinos y dulceacuícolas de la Reserva de Biósfera Cabo de Hornos.</source> <publisher-name>Ediciones Universidad de Magallanes</publisher-name>, <publisher-loc>Punta Arenas, Chile</publisher-loc>, <size units="page">80 pp</size>. </mixed-citation></ref></ref-list></tp:taxon-treatment>
