# Supplementary material for: Richness, systematics, and distribution of molluscs associated with the macroalga Gigartina skottsbergii in the Strait of Magellan, Chile: A biogeographic affinity study
Source: Zookeys. 2015 Aug 31;(519):49–100. doi: 10.3897/zookeys.519.9676 (PMC4591604; doi:10.3897/zookeys.519.9676)
Supplement: XML Treatment for Chiton bowenii [file zookeys.519.9676-treatment7.xml]

<!DOCTYPE tp:taxon-treatment
  PUBLIC "-//TaxonX//DTD Taxonomic Treatment Publishing DTD v0 20100105//EN" "tax-treatment-NSO.dtd">
<tp:taxon-treatment xmlns:tp="http://www.plazi.org/taxpub"><tp:treatment-meta><kwd-group><label>Taxon classification</label><kwd><named-content content-type="kingdom">Animalia</named-content></kwd><kwd><named-content content-type="order">Chitonida</named-content></kwd><kwd><named-content content-type="family">Chitonidae</named-content></kwd></kwd-group><mixed-citation publication-type="journal"><person-group><name><surname>Rosenfeld</surname><given-names>Sebastián</given-names></name><name><surname>Aldea</surname><given-names>Cristian</given-names></name><name><surname>Mansilla</surname><given-names>Andrés</given-names></name><name><surname>Marambio</surname><given-names>Johanna</given-names></name><name><surname>Ojeda</surname><given-names>Jaime</given-names></name></person-group><article-title>Richness, systematics, and distribution of molluscs associated with the macroalga <italic><tp:taxon-name><tp:taxon-name-part taxon-name-part-type="genus">Gigartina</tp:taxon-name-part> <tp:taxon-name-part taxon-name-part-type="species">skottsbergii</tp:taxon-name-part></tp:taxon-name></italic> in the Strait of Magellan, Chile: A biogeographic affinity study</article-title><source>Zookeys</source><day>31</day><month>8</month><year>2015</year><volume>2015</volume><issue>519</issue><fpage>49</fpage><lpage>100</lpage><pub-id pub-id-type="doi">10.3897/zookeys.519.9676</pub-id></mixed-citation></tp:treatment-meta><tp:nomenclature><tp:taxon-name>
                        <tp:taxon-name-part taxon-name-part-type="genus">Chiton</tp:taxon-name-part>
                        <tp:taxon-name-part taxon-name-part-type="species">bowenii</tp:taxon-name-part>
                    </tp:taxon-name><tp:taxon-authority>(King &amp; Broderip, 1831)</tp:taxon-authority><xref ref-type="fig" rid="F3">Fig. 3H</xref></tp:nomenclature><tp:treatment-sec sec-type="material"><title>Material examined.</title><p>15 <abbrev xmlns:xlink="http://www.w3.org/1999/xlink" xlink:title="number of live specimens collected" xlink:type="simple">spm</abbrev> (13 × 7 – 29 × 15 mm).</p></tp:treatment-sec><tp:treatment-sec sec-type="Synonymy"><title>Synonymy.</title><p>See <xref ref-type="bibr" rid="B77">Kaas et al. (2006)</xref>.</p></tp:treatment-sec><tp:treatment-sec sec-type="Remarks"><title>Remarks.</title><p><xref ref-type="bibr" rid="B154">Sirenko (2006)</xref> commented that <italic><tp:taxon-name><tp:taxon-name-part taxon-name-part-type="genus">Chiton</tp:taxon-name-part> <tp:taxon-name-part taxon-name-part-type="species">bowenii</tp:taxon-name-part></tp:taxon-name></italic> is a rare species. However, in this study, it was present in two sampling sites.</p></tp:treatment-sec><tp:treatment-sec sec-type="Distribution"><title>Distribution.</title><p>Magellanic: Strait of Magellan (<xref ref-type="bibr" rid="B78">King and Broderip 1832</xref>, <xref ref-type="bibr" rid="B154">Sirenko 2006</xref>): Laredo Bay (<xref ref-type="bibr" rid="B154">Sirenko 2006</xref>), Punta Santa Ana (<xref ref-type="bibr" rid="B154">Sirenko 2006</xref>; this record), Punta Santa María (this record), and Carlos III Island (<xref ref-type="bibr" rid="B7">Aldea et al. 2011a</xref>); Orange Bay (<xref ref-type="bibr" rid="B140">Rochebrune and Mabille 1889</xref>).</p></tp:treatment-sec><tp:treatment-sec><!--Section generated to contain objects referenced in tp:taxon-treatment.--><fig id="F3" position="float" orientation="portrait"><label>Figure 3.</label><caption><p><bold>A</bold> <italic><tp:taxon-name><tp:taxon-name-part taxon-name-part-type="genus">Ischnochiton</tp:taxon-name-part> <tp:taxon-name-part taxon-name-part-type="species">stramineus</tp:taxon-name-part></tp:taxon-name></italic> (10 × 5 mm <bold>B</bold> <italic><tp:taxon-name><tp:taxon-name-part taxon-name-part-type="genus">Ischnochiton</tp:taxon-name-part> <tp:taxon-name-part taxon-name-part-type="species">pusio</tp:taxon-name-part></tp:taxon-name></italic> (11 × 6 mm) <bold>C</bold> <italic><tp:taxon-name><tp:taxon-name-part taxon-name-part-type="genus">Callochiton</tp:taxon-name-part> <tp:taxon-name-part taxon-name-part-type="species">puniceus</tp:taxon-name-part></tp:taxon-name></italic> (11 × 6 mm) <bold>D</bold> <italic><tp:taxon-name><tp:taxon-name-part taxon-name-part-type="genus">Tonicia</tp:taxon-name-part> <tp:taxon-name-part taxon-name-part-type="species">lebruni</tp:taxon-name-part></tp:taxon-name></italic> (25 × 13 mm) <bold>E–F</bold> <italic><tp:taxon-name><tp:taxon-name-part taxon-name-part-type="genus">Tonicia</tp:taxon-name-part> <tp:taxon-name-part taxon-name-part-type="species">chilensis</tp:taxon-name-part></tp:taxon-name></italic> (20 × 10 mm and 22 × 11 mm) <bold>G</bold> <italic><tp:taxon-name><tp:taxon-name-part taxon-name-part-type="genus">Tonicia</tp:taxon-name-part> <tp:taxon-name-part taxon-name-part-type="species">atrata</tp:taxon-name-part></tp:taxon-name></italic> (50 × 26 mm) <bold>H</bold> <italic><tp:taxon-name><tp:taxon-name-part taxon-name-part-type="genus">Chiton</tp:taxon-name-part> <tp:taxon-name-part taxon-name-part-type="species">bowenii</tp:taxon-name-part></tp:taxon-name></italic> (26 × 13 mm) <bold>I</bold> <italic><tp:taxon-name><tp:taxon-name-part taxon-name-part-type="genus">Plaxiphora</tp:taxon-name-part> <tp:taxon-name-part taxon-name-part-type="species">aurata</tp:taxon-name-part></tp:taxon-name></italic> (30 × 20 mm) <bold>J</bold> <italic><tp:taxon-name><tp:taxon-name-part taxon-name-part-type="genus">Nuttallochiton</tp:taxon-name-part> <tp:taxon-name-part taxon-name-part-type="species">martiali</tp:taxon-name-part></tp:taxon-name></italic> (20 × 10 mm).</p></caption><graphic xmlns:xlink="http://www.w3.org/1999/xlink" xlink:href="zookeys-519-049-g003.jpg" position="float" orientation="portrait" xlink:type="simple" id="oo_55359.jpg"/></fig></tp:treatment-sec><ref-list><ref id="B77"><mixed-citation xmlns:xlink="http://www.w3.org/1999/xlink" xlink:type="simple"><person-group><name name-style="western"><surname>Kass</surname><given-names>P</given-names></name><name name-style="western"><surname>Van Belle</surname><given-names>RA</given-names></name><name name-style="western"><surname>Strack</surname><given-names>HL</given-names></name></person-group> (<year>2006</year>) <source>Monograph of living chitons (<tp:taxon-name><tp:taxon-name-part taxon-name-part-type="phylum">Mollusca</tp:taxon-name-part></tp:taxon-name>: <tp:taxon-name><tp:taxon-name-part taxon-name-part-type="class">Polyplacophora</tp:taxon-name-part></tp:taxon-name>) 6, Suborder <tp:taxon-name><tp:taxon-name-part taxon-name-part-type="suborder">Ischnochitonina</tp:taxon-name-part></tp:taxon-name> (concluded): <tp:taxon-name><tp:taxon-name-part taxon-name-part-type="family">Schizochitonidae</tp:taxon-name-part></tp:taxon-name>; <tp:taxon-name><tp:taxon-name-part taxon-name-part-type="family">Chitonidae</tp:taxon-name-part></tp:taxon-name>; Addition to Volumes 1–5</source>. <publisher-name>Koninklijke Brill N. V.</publisher-name>, <publisher-loc>Leiden</publisher-loc>, <size units="page">463 pp</size>. </mixed-citation></ref><ref id="B154"><mixed-citation xmlns:xlink="http://www.w3.org/1999/xlink" xlink:type="simple"><person-group><name name-style="western"><surname>Sirenko</surname><given-names>B</given-names></name></person-group> (<year>2006</year>) <article-title>Report on the present state of our knowledge with regard to the chitons (<tp:taxon-name><tp:taxon-name-part taxon-name-part-type="phylum">Mollusca</tp:taxon-name-part></tp:taxon-name>: <tp:taxon-name><tp:taxon-name-part taxon-name-part-type="class">Polyplacophora</tp:taxon-name-part></tp:taxon-name>) of the Magellan Strait and Falkland Islands.</article-title> <source>Venus</source> <volume>65</volume>(<issue>1–2</issue>): <fpage>81</fpage>–<lpage>89</lpage>. </mixed-citation></ref><ref id="B78"><mixed-citation xmlns:xlink="http://www.w3.org/1999/xlink" xlink:type="simple"><person-group><name name-style="western"><surname>King</surname><given-names>PP</given-names></name><name name-style="western"><surname>Broderip</surname><given-names>WJ</given-names></name></person-group> (<year>1832</year>) <article-title>Description of the <tp:taxon-name><tp:taxon-name-part taxon-name-part-type="infraclass">Cirripedia</tp:taxon-name-part></tp:taxon-name>, <tp:taxon-name><tp:taxon-name-part taxon-name-part-type="subphylum">Conchifera</tp:taxon-name-part></tp:taxon-name> and <tp:taxon-name><tp:taxon-name-part taxon-name-part-type="phylum">Mollusca</tp:taxon-name-part></tp:taxon-name>, in a collection formed by the officers of H.M.S. Adventure and Beagle employed between the years 1826 and 1830 in surveying the southern coasts of South America.</article-title> <source>Zoological Journal</source> <volume>5</volume>: <fpage>332</fpage>–<lpage>349</lpage>. </mixed-citation></ref><ref id="B7"><mixed-citation xmlns:xlink="http://www.w3.org/1999/xlink" xlink:type="simple"><person-group><name name-style="western"><surname>Aldea</surname><given-names>C</given-names></name><name name-style="western"><surname>Rosenfeld</surname><given-names>S</given-names></name><name name-style="western"><surname>Cárdenas</surname><given-names>J</given-names></name></person-group> (<year>2011a</year>) <article-title>Caracterización de la diversidad de moluscos bentónicos sublitorales en la isla Carlos III y áreas adyacentes, Estrecho de Magallanes, Chile.</article-title> <source>Anales del Instituto de la Patagonia</source> <volume>39</volume>(<issue>2</issue>): <fpage>73</fpage>–<lpage>89</lpage>. doi: <ext-link ext-link-type="doi" xlink:href="10.4067/S0718-686X2011000200006" xlink:type="simple">10.4067/S0718-686X2011000200006</ext-link> </mixed-citation></ref><ref id="B140"><mixed-citation xmlns:xlink="http://www.w3.org/1999/xlink" xlink:type="simple"><person-group><name name-style="western"><surname>Rochebrune</surname><given-names>AT</given-names></name><name name-style="western"><surname>Mabille</surname><given-names>J</given-names></name></person-group> (<year>1889</year>) <source>Mollusques. Mission Scientifique du Cap Horn.</source> <volume>VI</volume>, <volume-series>Zoologie</volume-series>, <publisher-loc>Paris</publisher-loc>, <size units="page">129 pp</size>. </mixed-citation></ref></ref-list></tp:taxon-treatment>
