# Supplementary material for: Richness, systematics, and distribution of molluscs associated with the macroalga Gigartina skottsbergii in the Strait of Magellan, Chile: A biogeographic affinity study
Source: Zookeys. 2015 Aug 31;(519):49–100. doi: 10.3897/zookeys.519.9676 (PMC4591604; doi:10.3897/zookeys.519.9676)
Supplement: XML Treatment for Nacella flammea [file zookeys.519.9676-treatment11.xml]

<!DOCTYPE tp:taxon-treatment
  PUBLIC "-//TaxonX//DTD Taxonomic Treatment Publishing DTD v0 20100105//EN" "tax-treatment-NSO.dtd">
<tp:taxon-treatment xmlns:tp="http://www.plazi.org/taxpub"><tp:treatment-meta><kwd-group><label>Taxon classification</label><kwd><named-content content-type="kingdom">Animalia</named-content></kwd><kwd><named-content content-type="order">Not assigned</named-content></kwd><kwd><named-content content-type="family">Nacellidae</named-content></kwd></kwd-group><mixed-citation publication-type="journal"><person-group><name><surname>Rosenfeld</surname><given-names>Sebastián</given-names></name><name><surname>Aldea</surname><given-names>Cristian</given-names></name><name><surname>Mansilla</surname><given-names>Andrés</given-names></name><name><surname>Marambio</surname><given-names>Johanna</given-names></name><name><surname>Ojeda</surname><given-names>Jaime</given-names></name></person-group><article-title>Richness, systematics, and distribution of molluscs associated with the macroalga <italic><tp:taxon-name><tp:taxon-name-part taxon-name-part-type="genus">Gigartina</tp:taxon-name-part> <tp:taxon-name-part taxon-name-part-type="species">skottsbergii</tp:taxon-name-part></tp:taxon-name></italic> in the Strait of Magellan, Chile: A biogeographic affinity study</article-title><source>Zookeys</source><day>31</day><month>8</month><year>2015</year><volume>2015</volume><issue>519</issue><fpage>49</fpage><lpage>100</lpage><pub-id pub-id-type="doi">10.3897/zookeys.519.9676</pub-id></mixed-citation></tp:treatment-meta><tp:nomenclature><tp:taxon-name>
                        <tp:taxon-name-part taxon-name-part-type="genus">Nacella</tp:taxon-name-part>
                        <tp:taxon-name-part taxon-name-part-type="species">flammea</tp:taxon-name-part>
                    </tp:taxon-name><tp:taxon-authority>(Gmelin, 1791)</tp:taxon-authority><xref ref-type="fig" rid="F4">Fig. 4C–D</xref></tp:nomenclature><tp:treatment-sec sec-type="material"><title>Material examined.</title><p>19 <abbrev xmlns:xlink="http://www.w3.org/1999/xlink" xlink:title="number of live specimens collected" xlink:type="simple">spm</abbrev> (9 × 7 × 3 – 45 × 33 × 10 mm).</p></tp:treatment-sec><tp:treatment-sec sec-type="Synonymy"><title>Synonymy.</title><p>See <xref ref-type="bibr" rid="B190">Valdovinos and Rüth (2005)</xref>.</p></tp:treatment-sec><tp:treatment-sec sec-type="Remarks"><title>Remarks.</title><p><italic><tp:taxon-name><tp:taxon-name-part taxon-name-part-type="genus">Nacella</tp:taxon-name-part> <tp:taxon-name-part taxon-name-part-type="species">flammea</tp:taxon-name-part></tp:taxon-name></italic> and <italic><tp:taxon-name><tp:taxon-name-part taxon-name-part-type="genus">Nacella</tp:taxon-name-part> <tp:taxon-name-part taxon-name-part-type="species">mytilina</tp:taxon-name-part></tp:taxon-name></italic> inhabit subtidal environments. <italic><tp:taxon-name><tp:taxon-name-part taxon-name-part-type="genus">Nacella</tp:taxon-name-part> <tp:taxon-name-part taxon-name-part-type="species">flammea</tp:taxon-name-part></tp:taxon-name></italic> presents a shell morphology different from the rest of the species of the genus (<xref ref-type="bibr" rid="B190">Valdovinos and Rüth 2005</xref>). This species mainly inhabits rocky bottoms, feeding on benthic microalgae (<xref ref-type="bibr" rid="B55">Gonzalez-Wevar et al. 2011</xref>).</p></tp:treatment-sec><tp:treatment-sec sec-type="Distribution"><title>Distribution.</title><p>Magellanic: Aysén (<xref ref-type="bibr" rid="B190">Valdovinos and Rüth 2005</xref>) and Guarello Island (<xref ref-type="bibr" rid="B190">Valdovinos and Rüth 2005</xref>); Strait of Magellan: Laredo Bay (<xref ref-type="bibr" rid="B107">Mutschke et al. 1998</xref>), Punta Santa Ana (<xref ref-type="bibr" rid="B54">Gónzalez-Wevar et al. 2010</xref>), Punta Santa María (this record), Carlos III Island (<xref ref-type="bibr" rid="B7">Aldea et al. 2011a</xref>), and Almirantazgo Sound (<xref ref-type="bibr" rid="B190">Valdovinos and Rüth 2005</xref>); Róbalo Bay (<xref ref-type="bibr" rid="B111">Ojeda et al. 2010</xref>).</p><!--PageBreak--></tp:treatment-sec><tp:treatment-sec><!--Section generated to contain objects referenced in tp:taxon-treatment.--><fig id="F4" position="float" orientation="portrait"><label>Figure 4.</label><caption><p><bold>A–B</bold> <italic><tp:taxon-name><tp:taxon-name-part taxon-name-part-type="genus">Nacella</tp:taxon-name-part> <tp:taxon-name-part taxon-name-part-type="species">deaurata</tp:taxon-name-part></tp:taxon-name></italic> (17 × 12 × 8 mm) <bold>C–D</bold> <italic><tp:taxon-name><tp:taxon-name-part taxon-name-part-type="genus">Nacella</tp:taxon-name-part> <tp:taxon-name-part taxon-name-part-type="species">flammea</tp:taxon-name-part></tp:taxon-name></italic> (45 × 33 × 10 mm) <bold>E–F</bold> <italic><tp:taxon-name><tp:taxon-name-part taxon-name-part-type="genus">Nacella</tp:taxon-name-part> <tp:taxon-name-part taxon-name-part-type="species">mytilina</tp:taxon-name-part></tp:taxon-name></italic> (26 × 18 × 10 mm) <bold>G</bold> <italic><tp:taxon-name><tp:taxon-name-part taxon-name-part-type="genus">Iothia</tp:taxon-name-part> <tp:taxon-name-part taxon-name-part-type="species">emarginuloides</tp:taxon-name-part></tp:taxon-name></italic> (4 × 2.3 × 1.5 mm) <bold>H</bold> <italic><tp:taxon-name><tp:taxon-name-part taxon-name-part-type="genus">Fissurella</tp:taxon-name-part> <tp:taxon-name-part taxon-name-part-type="species">picta</tp:taxon-name-part> <tp:taxon-name-part taxon-name-part-type="subspecies">picta</tp:taxon-name-part></tp:taxon-name></italic> (19 × 16 × 10) <bold>I</bold> <italic><tp:taxon-name><tp:taxon-name-part taxon-name-part-type="genus">Fissurella</tp:taxon-name-part> <tp:taxon-name-part taxon-name-part-type="species">oriens</tp:taxon-name-part></tp:taxon-name></italic> (43 × 32 × 16 mm) <bold>J</bold> <italic><tp:taxon-name><tp:taxon-name-part taxon-name-part-type="genus">Margarella</tp:taxon-name-part> <tp:taxon-name-part taxon-name-part-type="species">violacea</tp:taxon-name-part></tp:taxon-name></italic> (9 × 9 mm) <bold>K</bold> <italic><tp:taxon-name><tp:taxon-name-part taxon-name-part-type="genus">Margarella</tp:taxon-name-part> <tp:taxon-name-part taxon-name-part-type="species">expansa</tp:taxon-name-part></tp:taxon-name></italic> (7.5 × 8 mm).</p></caption><graphic xmlns:xlink="http://www.w3.org/1999/xlink" xlink:href="zookeys-519-049-g004.jpg" position="float" orientation="portrait" xlink:type="simple" id="oo_55360.jpg"/></fig></tp:treatment-sec><ref-list><ref id="B190"><mixed-citation xmlns:xlink="http://www.w3.org/1999/xlink" xlink:type="simple"><person-group><name name-style="western"><surname>Valdovinos</surname><given-names>C</given-names></name><name name-style="western"><surname>Rüth</surname><given-names>M</given-names></name></person-group> (<year>2005</year>) <article-title><tp:taxon-name><tp:taxon-name-part taxon-name-part-type="family">Nacellidae</tp:taxon-name-part></tp:taxon-name> limpets of the southern end of South America: taxonomy and distribution.</article-title> <source>Revista Chilena de Historia Natural</source> <volume>78</volume>: <fpage>497</fpage>–<lpage>517</lpage>. doi: <ext-link ext-link-type="doi" xlink:href="10.4067/S0716-078X2005000300011" xlink:type="simple">10.4067/S0716-078X2005000300011</ext-link> </mixed-citation></ref><ref id="B55"><mixed-citation xmlns:xlink="http://www.w3.org/1999/xlink" xlink:type="simple"><person-group><name name-style="western"><surname>González-Wevar</surname><given-names>C</given-names></name><name name-style="western"><surname>Nakano</surname><given-names>T</given-names></name><name name-style="western"><surname>Cañete</surname><given-names>JI</given-names></name><name name-style="western"><surname>Poulin</surname><given-names>E</given-names></name></person-group> (<year>2011</year>) <article-title>Concerted genetic, morphological and ecological diversification in <italic><tp:taxon-name><tp:taxon-name-part taxon-name-part-type="genus">Nacella</tp:taxon-name-part></tp:taxon-name></italic> limpets in the Magellanic Province.</article-title> <source>Molecular Ecology</source> <volume>20</volume>: <fpage>1936</fpage>–<lpage>1951</lpage>. doi: <ext-link ext-link-type="doi" xlink:href="10.1111/j.1365-294X.2011.05065.x" xlink:type="simple">10.1111/j.1365-294X.2011.05065.x</ext-link> </mixed-citation></ref><ref id="B107"><mixed-citation xmlns:xlink="http://www.w3.org/1999/xlink" xlink:type="simple"><person-group><name name-style="western"><surname>Mutschke</surname><given-names>E</given-names></name><name name-style="western"><surname>Ríos</surname><given-names>C</given-names></name><name name-style="western"><surname>Montiel</surname><given-names>A</given-names></name></person-group> (<year>1998</year>) <article-title>Situación actual de la macrofauna presente en el intermareal de bloques y cantos de Bahía Laredo, Estrecho de Magallanes.</article-title> <source>Anales del Instituto de la Patagonia, Serie Ciencias Naturales</source> <volume>26</volume>: <fpage>5</fpage>–<lpage>29</lpage>. </mixed-citation></ref><ref id="B54"><mixed-citation xmlns:xlink="http://www.w3.org/1999/xlink" xlink:type="simple"><person-group><name name-style="western"><surname>González-Wevar</surname><given-names>C</given-names></name><name name-style="western"><surname>Nakano</surname><given-names>Y</given-names></name><name name-style="western"><surname>Cañete</surname><given-names>JI</given-names></name><name name-style="western"><surname>Poulin</surname><given-names>E</given-names></name></person-group> (<year>2010</year>) <article-title>Molecular phylogeny and historical biogeography of <italic><tp:taxon-name><tp:taxon-name-part taxon-name-part-type="genus">Nacella</tp:taxon-name-part></tp:taxon-name></italic> (<tp:taxon-name><tp:taxon-name-part taxon-name-part-type="order">Patellogastropoda</tp:taxon-name-part></tp:taxon-name>: <tp:taxon-name><tp:taxon-name-part taxon-name-part-type="family">Nacellidae</tp:taxon-name-part></tp:taxon-name>) in the Southern Ocean.</article-title> <source>Molecular Phylogenetics and Evolution</source> <volume>56</volume>: <fpage>115</fpage>–<lpage>124</lpage>. doi: <ext-link ext-link-type="doi" xlink:href="10.1016/j.ympev.2010.02.001" xlink:type="simple">10.1016/j.ympev.2010.02.001</ext-link> </mixed-citation></ref><ref id="B7"><mixed-citation xmlns:xlink="http://www.w3.org/1999/xlink" xlink:type="simple"><person-group><name name-style="western"><surname>Aldea</surname><given-names>C</given-names></name><name name-style="western"><surname>Rosenfeld</surname><given-names>S</given-names></name><name name-style="western"><surname>Cárdenas</surname><given-names>J</given-names></name></person-group> (<year>2011a</year>) <article-title>Caracterización de la diversidad de moluscos bentónicos sublitorales en la isla Carlos III y áreas adyacentes, Estrecho de Magallanes, Chile.</article-title> <source>Anales del Instituto de la Patagonia</source> <volume>39</volume>(<issue>2</issue>): <fpage>73</fpage>–<lpage>89</lpage>. doi: <ext-link ext-link-type="doi" xlink:href="10.4067/S0718-686X2011000200006" xlink:type="simple">10.4067/S0718-686X2011000200006</ext-link> </mixed-citation></ref><ref id="B111"><mixed-citation xmlns:xlink="http://www.w3.org/1999/xlink" xlink:type="simple"><person-group><name name-style="western"><surname>Ojeda</surname><given-names>JA</given-names></name><name name-style="western"><surname>Contador</surname><given-names>T</given-names></name><name name-style="western"><surname>Rosenfeld</surname><given-names>S</given-names></name><name name-style="western"><surname>Anderson</surname><given-names>CB</given-names></name><name name-style="western"><surname>Mansilla</surname><given-names>A</given-names></name><name name-style="western"><surname>Kennedy</surname><given-names>JH</given-names></name></person-group> (<year>2010</year>) <source>Guía para la identificación de los invertebrados marinos y dulceacuícolas de la Reserva de Biósfera Cabo de Hornos.</source> <publisher-name>Ediciones Universidad de Magallanes</publisher-name>, <publisher-loc>Punta Arenas, Chile</publisher-loc>, <size units="page">80 pp</size>. </mixed-citation></ref></ref-list></tp:taxon-treatment>
