# Supplementary material for: Richness, systematics, and distribution of molluscs associated with the macroalga Gigartina skottsbergii in the Strait of Magellan, Chile: A biogeographic affinity study
Source: Zookeys. 2015 Aug 31;(519):49–100. doi: 10.3897/zookeys.519.9676 (PMC4591604; doi:10.3897/zookeys.519.9676)
Supplement: XML Treatment for Nacella mytilina [file zookeys.519.9676-treatment12.xml]

<!DOCTYPE tp:taxon-treatment
  PUBLIC "-//TaxonX//DTD Taxonomic Treatment Publishing DTD v0 20100105//EN" "tax-treatment-NSO.dtd">
<tp:taxon-treatment xmlns:tp="http://www.plazi.org/taxpub"><tp:treatment-meta><kwd-group><label>Taxon classification</label><kwd><named-content content-type="kingdom">Animalia</named-content></kwd><kwd><named-content content-type="order">Not assigned</named-content></kwd><kwd><named-content content-type="family">Nacellidae</named-content></kwd></kwd-group><mixed-citation publication-type="journal"><person-group><name><surname>Rosenfeld</surname><given-names>Sebastián</given-names></name><name><surname>Aldea</surname><given-names>Cristian</given-names></name><name><surname>Mansilla</surname><given-names>Andrés</given-names></name><name><surname>Marambio</surname><given-names>Johanna</given-names></name><name><surname>Ojeda</surname><given-names>Jaime</given-names></name></person-group><article-title>Richness, systematics, and distribution of molluscs associated with the macroalga <italic><tp:taxon-name><tp:taxon-name-part taxon-name-part-type="genus">Gigartina</tp:taxon-name-part> <tp:taxon-name-part taxon-name-part-type="species">skottsbergii</tp:taxon-name-part></tp:taxon-name></italic> in the Strait of Magellan, Chile: A biogeographic affinity study</article-title><source>Zookeys</source><day>31</day><month>8</month><year>2015</year><volume>2015</volume><issue>519</issue><fpage>49</fpage><lpage>100</lpage><pub-id pub-id-type="doi">10.3897/zookeys.519.9676</pub-id></mixed-citation></tp:treatment-meta><tp:nomenclature><tp:taxon-name>
                        <tp:taxon-name-part taxon-name-part-type="genus">Nacella</tp:taxon-name-part>
                        <tp:taxon-name-part taxon-name-part-type="species">mytilina</tp:taxon-name-part>
                    </tp:taxon-name><tp:taxon-authority>(Helbling, 1779)</tp:taxon-authority><xref ref-type="fig" rid="F4">Fig. 4E–F</xref><!--PageBreak--></tp:nomenclature><tp:treatment-sec sec-type="material"><title>Material examined.</title><p>1 <abbrev xmlns:xlink="http://www.w3.org/1999/xlink" xlink:title="number of live specimens collected" xlink:type="simple">spm</abbrev> (26 × 18 × 10 mm).</p></tp:treatment-sec><tp:treatment-sec sec-type="Synonymy"><title>Synonymy.</title><p>See <xref ref-type="bibr" rid="B190">Valdovinos and Rüth (2005)</xref>.</p></tp:treatment-sec><tp:treatment-sec sec-type="Remarks"><title>Remarks.</title><p>This species was recorded as a junior synonym of <italic><tp:taxon-name><tp:taxon-name-part taxon-name-part-type="genus">Nacella</tp:taxon-name-part> <tp:taxon-name-part taxon-name-part-type="species">kerguelensis</tp:taxon-name-part></tp:taxon-name></italic> by <xref ref-type="bibr" rid="B22">Cantera and Arnaud (1985)</xref>. Nevertheless, <xref ref-type="bibr" rid="B190">Valdovinos and Rüth (2005)</xref> commented that morphologically <italic><tp:taxon-name><tp:taxon-name-part taxon-name-part-type="genus">Nacella</tp:taxon-name-part> <tp:taxon-name-part taxon-name-part-type="species">mytilina</tp:taxon-name-part></tp:taxon-name></italic> is clearly different from the rest of the species. The molecular study carried out by <xref ref-type="bibr" rid="B54">Gonzalez-Wevar et al. (2010)</xref> backed the establishment of <italic><tp:taxon-name><tp:taxon-name-part taxon-name-part-type="genus">Nacella</tp:taxon-name-part> <tp:taxon-name-part taxon-name-part-type="species">mytilina</tp:taxon-name-part></tp:taxon-name></italic> and <italic><tp:taxon-name><tp:taxon-name-part taxon-name-part-type="genus">Nacella</tp:taxon-name-part> <tp:taxon-name-part taxon-name-part-type="species">kerguelensis</tp:taxon-name-part></tp:taxon-name></italic> as different species. <italic><tp:taxon-name><tp:taxon-name-part taxon-name-part-type="genus">Nacella</tp:taxon-name-part> <tp:taxon-name-part taxon-name-part-type="species">mytilina</tp:taxon-name-part></tp:taxon-name></italic> is a common component of the epibiontic community associated with <italic><tp:taxon-name><tp:taxon-name-part taxon-name-part-type="genus">Macrocystis</tp:taxon-name-part> <tp:taxon-name-part taxon-name-part-type="species">pyrifera</tp:taxon-name-part></tp:taxon-name></italic> kelp forests of the Magellan Region (<xref ref-type="bibr" rid="B135">Reid and Osorio 2000</xref>). In this study, it was found inhabiting the fronds of <italic><tp:taxon-name><tp:taxon-name-part taxon-name-part-type="genus">Gigartina</tp:taxon-name-part> <tp:taxon-name-part taxon-name-part-type="species">skottsbergii</tp:taxon-name-part></tp:taxon-name></italic>.</p></tp:treatment-sec><tp:treatment-sec sec-type="Distribution"><title>Distribution.</title><p>Magellanic: Estero Elefantes (<xref ref-type="bibr" rid="B135">Reid and Osorio 2000</xref>), Carlos Island in Puerto Edén (<xref ref-type="bibr" rid="B46">Dell 1971</xref>), and Guarello Island (<xref ref-type="bibr" rid="B190">Valdovinos and Rüth 2005</xref>); Strait of Magellan (<xref ref-type="bibr" rid="B185">Tryon and Pilsbry 1891</xref>): Punta Arenas (<xref ref-type="bibr" rid="B190">Valdovinos and Rüth 2005</xref>), Punta Chilota (<xref ref-type="bibr" rid="B190">Valdovinos and Rüth 2005</xref>), Punta Santa Ana (<xref ref-type="bibr" rid="B54">Gónzalez-Wevar et al. 2010</xref>), Punta Santa María (this record), Dawson Island (<xref ref-type="bibr" rid="B190">Valdovinos and Rüth 2005</xref>, <xref ref-type="bibr" rid="B187">USNM 2010</xref>), Magdalena Island (<xref ref-type="bibr" rid="B121">Pelseneer 1903</xref>), Carlos III Island (<xref ref-type="bibr" rid="B54">Gónzalez-Wevar et al. 2010</xref>, <xref ref-type="bibr" rid="B7">Aldea et al. 2011a</xref>), Puerto Hope (<xref ref-type="bibr" rid="B121">Pelseneer 1903</xref>), and McClelland River in Tierra del Fuego (<xref ref-type="bibr" rid="B160">Smith 1905</xref>); London Island (<xref ref-type="bibr" rid="B121">Pelseneer 1903</xref>), Beagle Channel (<xref ref-type="bibr" rid="B121">Pelseneer 1903</xref>), Puerto Williams (<xref ref-type="bibr" rid="B46">Dell 1971</xref>), Puerto Róbalo (<xref ref-type="bibr" rid="B46">Dell 1971</xref>), Puerto Harberton, Bertrand Island (<xref ref-type="bibr" rid="B46">Dell 1971</xref>), Puerto Deseado (<xref ref-type="bibr" rid="B11">Aranzamendi et al. 2009</xref>), and Staten Island (<xref ref-type="bibr" rid="B121">Pelseneer 1903</xref>, <xref ref-type="bibr" rid="B187">USNM 2010</xref>). <abbrev xmlns:xlink="http://www.w3.org/1999/xlink" xlink:title="Warm Temperate South-western Atlantic" xlink:type="simple">WTSA</abbrev>: from 39°S toward south (<xref ref-type="bibr" rid="B25">Carcelles 1950</xref>). <abbrev xmlns:xlink="http://www.w3.org/1999/xlink" xlink:title="Southern Ocean" xlink:type="simple">SO</abbrev>: Kerguelen Islands (<xref ref-type="bibr" rid="B156">Smith 1879</xref>, <xref ref-type="bibr" rid="B185">Tryon and Pilsbry 1891</xref>, <xref ref-type="bibr" rid="B177">Thiele 1912</xref>, <xref ref-type="bibr" rid="B181">Troncoso et al. 2001</xref>).</p></tp:treatment-sec><tp:treatment-sec><!--Section generated to contain objects referenced in tp:taxon-treatment.--><fig id="F4" position="float" orientation="portrait"><label>Figure 4.</label><caption><p><bold>A–B</bold> <italic><tp:taxon-name><tp:taxon-name-part taxon-name-part-type="genus">Nacella</tp:taxon-name-part> <tp:taxon-name-part taxon-name-part-type="species">deaurata</tp:taxon-name-part></tp:taxon-name></italic> (17 × 12 × 8 mm) <bold>C–D</bold> <italic><tp:taxon-name><tp:taxon-name-part taxon-name-part-type="genus">Nacella</tp:taxon-name-part> <tp:taxon-name-part taxon-name-part-type="species">flammea</tp:taxon-name-part></tp:taxon-name></italic> (45 × 33 × 10 mm) <bold>E–F</bold> <italic><tp:taxon-name><tp:taxon-name-part taxon-name-part-type="genus">Nacella</tp:taxon-name-part> <tp:taxon-name-part taxon-name-part-type="species">mytilina</tp:taxon-name-part></tp:taxon-name></italic> (26 × 18 × 10 mm) <bold>G</bold> <italic><tp:taxon-name><tp:taxon-name-part taxon-name-part-type="genus">Iothia</tp:taxon-name-part> <tp:taxon-name-part taxon-name-part-type="species">emarginuloides</tp:taxon-name-part></tp:taxon-name></italic> (4 × 2.3 × 1.5 mm) <bold>H</bold> <italic><tp:taxon-name><tp:taxon-name-part taxon-name-part-type="genus">Fissurella</tp:taxon-name-part> <tp:taxon-name-part taxon-name-part-type="species">picta</tp:taxon-name-part> <tp:taxon-name-part taxon-name-part-type="subspecies">picta</tp:taxon-name-part></tp:taxon-name></italic> (19 × 16 × 10) <bold>I</bold> <italic><tp:taxon-name><tp:taxon-name-part taxon-name-part-type="genus">Fissurella</tp:taxon-name-part> <tp:taxon-name-part taxon-name-part-type="species">oriens</tp:taxon-name-part></tp:taxon-name></italic> (43 × 32 × 16 mm) <bold>J</bold> <italic><tp:taxon-name><tp:taxon-name-part taxon-name-part-type="genus">Margarella</tp:taxon-name-part> <tp:taxon-name-part taxon-name-part-type="species">violacea</tp:taxon-name-part></tp:taxon-name></italic> (9 × 9 mm) <bold>K</bold> <italic><tp:taxon-name><tp:taxon-name-part taxon-name-part-type="genus">Margarella</tp:taxon-name-part> <tp:taxon-name-part taxon-name-part-type="species">expansa</tp:taxon-name-part></tp:taxon-name></italic> (7.5 × 8 mm).</p></caption><graphic xmlns:xlink="http://www.w3.org/1999/xlink" xlink:href="zookeys-519-049-g004.jpg" position="float" orientation="portrait" xlink:type="simple" id="oo_55360.jpg"/></fig></tp:treatment-sec><ref-list><ref id="B190"><mixed-citation xmlns:xlink="http://www.w3.org/1999/xlink" xlink:type="simple"><person-group><name name-style="western"><surname>Valdovinos</surname><given-names>C</given-names></name><name name-style="western"><surname>Rüth</surname><given-names>M</given-names></name></person-group> (<year>2005</year>) <article-title><tp:taxon-name><tp:taxon-name-part taxon-name-part-type="family">Nacellidae</tp:taxon-name-part></tp:taxon-name> limpets of the southern end of South America: taxonomy and distribution.</article-title> <source>Revista Chilena de Historia Natural</source> <volume>78</volume>: <fpage>497</fpage>–<lpage>517</lpage>. doi: <ext-link ext-link-type="doi" xlink:href="10.4067/S0716-078X2005000300011" xlink:type="simple">10.4067/S0716-078X2005000300011</ext-link> </mixed-citation></ref><ref id="B22"><mixed-citation xmlns:xlink="http://www.w3.org/1999/xlink" xlink:type="simple"><person-group><name name-style="western"><surname>Cantera</surname><given-names>JR</given-names></name><name name-style="western"><surname>Arnaud</surname><given-names>P</given-names></name></person-group> (<year>1985</year>) <article-title>Les gastéropodes prosobranches des Îles Kerguelen et Crozet (sud de l’Océan Indien): comparaison écologique et particularités biologiques.</article-title> <source>Comite National Francais pour les Recherches Antarctiques</source> <volume>56</volume>: <fpage>1</fpage>–<lpage>169</lpage>. </mixed-citation></ref><ref id="B54"><mixed-citation xmlns:xlink="http://www.w3.org/1999/xlink" xlink:type="simple"><person-group><name name-style="western"><surname>González-Wevar</surname><given-names>C</given-names></name><name name-style="western"><surname>Nakano</surname><given-names>Y</given-names></name><name name-style="western"><surname>Cañete</surname><given-names>JI</given-names></name><name name-style="western"><surname>Poulin</surname><given-names>E</given-names></name></person-group> (<year>2010</year>) <article-title>Molecular phylogeny and historical biogeography of <italic><tp:taxon-name><tp:taxon-name-part taxon-name-part-type="genus">Nacella</tp:taxon-name-part></tp:taxon-name></italic> (<tp:taxon-name><tp:taxon-name-part taxon-name-part-type="order">Patellogastropoda</tp:taxon-name-part></tp:taxon-name>: <tp:taxon-name><tp:taxon-name-part taxon-name-part-type="family">Nacellidae</tp:taxon-name-part></tp:taxon-name>) in the Southern Ocean.</article-title> <source>Molecular Phylogenetics and Evolution</source> <volume>56</volume>: <fpage>115</fpage>–<lpage>124</lpage>. doi: <ext-link ext-link-type="doi" xlink:href="10.1016/j.ympev.2010.02.001" xlink:type="simple">10.1016/j.ympev.2010.02.001</ext-link> </mixed-citation></ref><ref id="B135"><mixed-citation xmlns:xlink="http://www.w3.org/1999/xlink" xlink:type="simple"><person-group><name name-style="western"><surname>Reid</surname><given-names>DG</given-names></name><name name-style="western"><surname>Osorio</surname><given-names>C</given-names></name></person-group> (<year>2000</year>) <article-title>The shallow-water marine mollusca of the Estero Elefantes and Laguna San Rafael, southern Chile. Bulletin of the British Museum (Natural History).</article-title> <source>Zoology</source> <volume>66</volume>(<issue>2</issue>): <fpage>109</fpage>–<lpage>146</lpage>. </mixed-citation></ref><ref id="B46"><mixed-citation xmlns:xlink="http://www.w3.org/1999/xlink" xlink:type="simple"><person-group><name name-style="western"><surname>Dell</surname><given-names>RK</given-names></name></person-group> (<year>1971</year>) <article-title>The marine <tp:taxon-name><tp:taxon-name-part taxon-name-part-type="phylum">Mollusca</tp:taxon-name-part></tp:taxon-name> of the Royal Society Expedition to southern Chile, 1958–1959.</article-title> <source>Records of the Dominion Museum</source> <volume>7</volume>(<issue>17</issue>): <fpage>155</fpage>–<lpage>233</lpage>. </mixed-citation></ref><ref id="B185"><mixed-citation xmlns:xlink="http://www.w3.org/1999/xlink" xlink:type="simple"><person-group><name name-style="western"><surname>Tryon</surname><given-names>GW</given-names></name><name name-style="western"><surname>Pilsbry</surname><given-names>HA</given-names></name></person-group> (<year>1891</year>) <source>Manual of conchology. Structural and systematic with illustrations of the species.</source> <publisher-loc>Philadelphia</publisher-loc>, <volume>XIII</volume>, <size units="page">195 pp</size>., 74 pls. </mixed-citation></ref><ref id="B187"><mixed-citation xmlns:xlink="http://www.w3.org/1999/xlink" xlink:type="simple"><institution xlink:type="simple">USNM</institution> (<year>2010</year>) <source>National Collection of the Smithsonian National Museum of Natural History</source>, USNM. <ext-link ext-link-type="uri" xlink:href="http://invertebrates.si.edu/" xlink:type="simple">http://invertebrates.si.edu/</ext-link> [<date-in-citation content-type="access-date">accessed 3 May 2013</date-in-citation>] </mixed-citation></ref><ref id="B121"><mixed-citation xmlns:xlink="http://www.w3.org/1999/xlink" xlink:type="simple"><person-group><name name-style="western"><surname>Pelseneer</surname><given-names>P</given-names></name></person-group> (<year>1903</year>) <article-title>Mollusques (Amphineures, Gastropodes et Lamellibranches). Résultats du voyage du S.Y. Belgica en 1897–1898–1899 sous le commandement de A. de Gerlache de Gomery.</article-title> <source>Rapports Scientifiques Zoologie R</source> <volume>14</volume>: <fpage>14</fpage>–<lpage>85</lpage>. </mixed-citation></ref><ref id="B7"><mixed-citation xmlns:xlink="http://www.w3.org/1999/xlink" xlink:type="simple"><person-group><name name-style="western"><surname>Aldea</surname><given-names>C</given-names></name><name name-style="western"><surname>Rosenfeld</surname><given-names>S</given-names></name><name name-style="western"><surname>Cárdenas</surname><given-names>J</given-names></name></person-group> (<year>2011a</year>) <article-title>Caracterización de la diversidad de moluscos bentónicos sublitorales en la isla Carlos III y áreas adyacentes, Estrecho de Magallanes, Chile.</article-title> <source>Anales del Instituto de la Patagonia</source> <volume>39</volume>(<issue>2</issue>): <fpage>73</fpage>–<lpage>89</lpage>. doi: <ext-link ext-link-type="doi" xlink:href="10.4067/S0718-686X2011000200006" xlink:type="simple">10.4067/S0718-686X2011000200006</ext-link> </mixed-citation></ref><ref id="B160"><mixed-citation xmlns:xlink="http://www.w3.org/1999/xlink" xlink:type="simple"><person-group><name name-style="western"><surname>Smith</surname><given-names>EA</given-names></name></person-group> (<year>1905</year>) <article-title>On a small collection of <tp:taxon-name><tp:taxon-name-part taxon-name-part-type="phylum">Mollusca</tp:taxon-name-part></tp:taxon-name> from Tierra del Fuego.</article-title> <source>Proceedings of the Malacological Society of London</source> <volume>VI</volume>: <fpage>333</fpage>–<lpage>339</lpage>. </mixed-citation></ref><ref id="B11"><mixed-citation xmlns:xlink="http://www.w3.org/1999/xlink" xlink:type="simple"><person-group><name name-style="western"><surname>Aranzamendi</surname><given-names>MC</given-names></name><name name-style="western"><surname>Gardenal</surname><given-names>CN</given-names></name><name name-style="western"><surname>Martin</surname><given-names>JP</given-names></name><name name-style="western"><surname>Bastida</surname><given-names>R</given-names></name></person-group> (<year>2009</year>) <article-title>Limpets of the genus <italic><tp:taxon-name><tp:taxon-name-part taxon-name-part-type="genus">Nacella</tp:taxon-name-part></tp:taxon-name></italic> (<tp:taxon-name><tp:taxon-name-part taxon-name-part-type="order">Patellogastropoda</tp:taxon-name-part></tp:taxon-name>) from the Southwestern Atlantic: species identification based on molecular data.</article-title> <source>Journal of Molluscan Studies</source> <volume>75</volume>: <fpage>241</fpage>–<lpage>251</lpage>. doi: <ext-link ext-link-type="doi" xlink:href="10.1093/mollus/eyp025" xlink:type="simple">10.1093/mollus/eyp025</ext-link> </mixed-citation></ref><ref id="B25"><mixed-citation xmlns:xlink="http://www.w3.org/1999/xlink" xlink:type="simple"><person-group><name name-style="western"><surname>Carcelles</surname><given-names>A</given-names></name></person-group> (<year>1950</year>) <article-title>Catálogo de Moluscos Marinos de la Patagonia.</article-title> <source>Anales del Museo Nahuel Huapi</source> <volume>2</volume>: <fpage>41</fpage>–<lpage>92</lpage>. </mixed-citation></ref><ref id="B156"><mixed-citation xmlns:xlink="http://www.w3.org/1999/xlink" xlink:type="simple"><person-group><name name-style="western"><surname>Smith</surname><given-names>EA</given-names></name></person-group> (<year>1879</year>) <article-title><tp:taxon-name><tp:taxon-name-part taxon-name-part-type="phylum">Mollusca</tp:taxon-name-part></tp:taxon-name>. <abbrev xlink:title="Antarctica" xlink:type="simple">An</abbrev> account of the petrological, botanical and zoological collection made in Kerguelen´s Island and Rodriguez during the Transit of “Venus” Expedition in the years 1874–75.</article-title> <source>Philosophical Transactions of the Royal Society of London</source> <volume>168</volume>: <fpage>167</fpage>–<lpage>192</lpage>. doi: <ext-link ext-link-type="doi" xlink:href="10.1098/rstl.1879.0015" xlink:type="simple">10.1098/rstl.1879.0015</ext-link> </mixed-citation></ref><ref id="B177"><mixed-citation xmlns:xlink="http://www.w3.org/1999/xlink" xlink:type="simple"><person-group><name name-style="western"><surname>Thiele</surname><given-names>J</given-names></name></person-group> (<year>1912</year>) <article-title>Die antarktischen Schnecken und Muscheln.</article-title> In: <person-group><name name-style="western"><surname>Drygalski</surname><given-names>E von</given-names></name></person-group> (<role>Ed.</role>) <source>Deutsche Südpolar-Expedition (1901–1903)</source> <volume>13</volume>: <fpage>183</fpage>–<lpage>286</lpage>. </mixed-citation></ref><ref id="B181"><mixed-citation xmlns:xlink="http://www.w3.org/1999/xlink" xlink:type="simple"><person-group><name name-style="western"><surname>Troncoso</surname><given-names>N</given-names></name><name name-style="western"><surname>Van Goethem</surname><given-names>JL</given-names></name><name name-style="western"><surname>Troncoso</surname><given-names>JS</given-names></name></person-group> (<year>2001</year>) <article-title>Contribution to the marine molluscan fauna of Kerguelen Island, south Indian ocean.</article-title> <source>Iberus</source> <volume>19</volume>(<issue>1</issue>): <fpage>83</fpage>–<lpage>114</lpage>. </mixed-citation></ref></ref-list></tp:taxon-treatment>
