# Supplementary material for: Richness, systematics, and distribution of molluscs associated with the macroalga Gigartina skottsbergii in the Strait of Magellan, Chile: A biogeographic affinity study
Source: Zookeys. 2015 Aug 31;(519):49–100. doi: 10.3897/zookeys.519.9676 (PMC4591604; doi:10.3897/zookeys.519.9676)
Supplement: XML Treatment for Iothia emarginuloides [file zookeys.519.9676-treatment13.xml]

<!DOCTYPE tp:taxon-treatment
  PUBLIC "-//TaxonX//DTD Taxonomic Treatment Publishing DTD v0 20100105//EN" "tax-treatment-NSO.dtd">
<tp:taxon-treatment xmlns:tp="http://www.plazi.org/taxpub"><tp:treatment-meta><kwd-group><label>Taxon classification</label><kwd><named-content content-type="kingdom">Animalia</named-content></kwd><kwd><named-content content-type="order">Not assigned</named-content></kwd><kwd><named-content content-type="family">Lepetidae</named-content></kwd></kwd-group><mixed-citation publication-type="journal"><person-group><name><surname>Rosenfeld</surname><given-names>Sebastián</given-names></name><name><surname>Aldea</surname><given-names>Cristian</given-names></name><name><surname>Mansilla</surname><given-names>Andrés</given-names></name><name><surname>Marambio</surname><given-names>Johanna</given-names></name><name><surname>Ojeda</surname><given-names>Jaime</given-names></name></person-group><article-title>Richness, systematics, and distribution of molluscs associated with the macroalga <italic><tp:taxon-name><tp:taxon-name-part taxon-name-part-type="genus">Gigartina</tp:taxon-name-part> <tp:taxon-name-part taxon-name-part-type="species">skottsbergii</tp:taxon-name-part></tp:taxon-name></italic> in the Strait of Magellan, Chile: A biogeographic affinity study</article-title><source>Zookeys</source><day>31</day><month>8</month><year>2015</year><volume>2015</volume><issue>519</issue><fpage>49</fpage><lpage>100</lpage><pub-id pub-id-type="doi">10.3897/zookeys.519.9676</pub-id></mixed-citation></tp:treatment-meta><tp:nomenclature><tp:taxon-name>
                        <tp:taxon-name-part taxon-name-part-type="genus">Iothia</tp:taxon-name-part>
                        <tp:taxon-name-part taxon-name-part-type="species">emarginuloides</tp:taxon-name-part>
                    </tp:taxon-name><tp:taxon-authority>(Philippi, 1868)</tp:taxon-authority><xref ref-type="fig" rid="F4">Fig. 4G</xref></tp:nomenclature><tp:treatment-sec sec-type="material"><title>Material examined.</title><p>13 <abbrev xmlns:xlink="http://www.w3.org/1999/xlink" xlink:title="number of live specimens collected" xlink:type="simple">spm</abbrev> (3 × 2 × 1 – 4 × 2.3 × 1.5 mm).</p></tp:treatment-sec><tp:treatment-sec sec-type="Synonymy"><title>Synonymy.</title><p>See <xref ref-type="bibr" rid="B193">Waren et al. (2011)</xref>.</p></tp:treatment-sec><tp:treatment-sec sec-type="Remarks"><title>Remarks.</title><p><xref ref-type="bibr" rid="B193">Waren et al. (2011)</xref> studied the species of <tp:taxon-name><tp:taxon-name-part taxon-name-part-type="family">Lepetidae</tp:taxon-name-part></tp:taxon-name> and concluded that specimens of <italic><tp:taxon-name><tp:taxon-name-part taxon-name-part-type="genus">Iothia</tp:taxon-name-part> <tp:taxon-name-part taxon-name-part-type="species">coppingeri</tp:taxon-name-part></tp:taxon-name></italic> and <italic><tp:taxon-name><tp:taxon-name-part taxon-name-part-type="genus">Iothia</tp:taxon-name-part> <tp:taxon-name-part taxon-name-part-type="species">emarginuloides</tp:taxon-name-part></tp:taxon-name></italic> are similar. This is concurrent with <xref ref-type="bibr" rid="B172">Strebel (1907)</xref> that these species are synonyms, establishing <italic><tp:taxon-name><tp:taxon-name-part taxon-name-part-type="genus">Iothia</tp:taxon-name-part> <tp:taxon-name-part taxon-name-part-type="species">copperingeri</tp:taxon-name-part></tp:taxon-name></italic> as a junior synonym of this species.</p></tp:treatment-sec><tp:treatment-sec sec-type="Distribution"><title>Distribution.</title><p><abbrev xmlns:xlink="http://www.w3.org/1999/xlink" xlink:title="Warm Temperate South-eastern Pacific" xlink:type="simple">WTSP</abbrev>: Valdivia (<xref ref-type="bibr" rid="B48">Dell 1990</xref>). Magellanic: Gulf of Ancud (<xref ref-type="bibr" rid="B193">Waren et al. 2011</xref>), Chiloé Archipelago (<xref ref-type="bibr" rid="B27">Cárdenas et al. 2008</xref>), and Estero Elefantes (<xref ref-type="bibr" rid="B135">Reid and Osorio 2000</xref>); Strait of Magellan (<xref ref-type="bibr" rid="B157">Smith 1881</xref>, <xref ref-type="bibr" rid="B48">Dell 1990</xref>): Punta Arenas (<xref ref-type="bibr" rid="B177">Thiele 1912</xref>, <xref ref-type="bibr" rid="B193">Waren et al. 2011</xref>), eastern micro-basin of the Strait of Magellan (<xref ref-type="bibr" rid="B139">Ríos et al. 2003</xref>), Punta Santa María (this record), and Carlos III Island (<xref ref-type="bibr" rid="B7">Aldea et al. 2011a</xref>); Beagle Channel (<xref ref-type="bibr" rid="B86">Linse 1997</xref>) and Cape Horn (<xref ref-type="bibr" rid="B140">Rochebrune and Mabille 1889</xref>); Malvinas/Falkland Islands (<xref ref-type="bibr" rid="B173">Strebel 1908</xref>, <xref ref-type="bibr" rid="B125">Powell 1951</xref>) and Staten Island (<xref ref-type="bibr" rid="B48">Dell 1990</xref>). <abbrev xmlns:xlink="http://www.w3.org/1999/xlink" xlink:title="Southern Ocean" xlink:type="simple">SO</abbrev>: South Georgia Island (<xref ref-type="bibr" rid="B199">Zelaya 2005</xref>), South Orkney Islands (<xref ref-type="bibr" rid="B48">Dell 1990</xref>), Weddell Sea (<xref ref-type="bibr" rid="B48">Dell 1990</xref>, <xref ref-type="bibr" rid="B66">Hain 1990</xref>, <xref ref-type="bibr" rid="B63">Gutt et al. 2003</xref>), Ross Sea (<xref ref-type="bibr" rid="B187">USNM 2010</xref>, <xref ref-type="bibr" rid="B109">OBIS 2014</xref>), South Shetland Islands (<xref ref-type="bibr" rid="B48">Dell 1990</xref>, <xref ref-type="bibr" rid="B3">Aldea and Troncoso 2008</xref>), Kerguelen Islands (<xref ref-type="bibr" rid="B126">Powell 1957</xref>, <xref ref-type="bibr" rid="B22">Cantera and Arnaud 1985</xref>), Macquaire Island (<xref ref-type="bibr" rid="B187">USNM 2010</xref>), Wilkes Land (<xref ref-type="bibr" rid="B187">USNM 2010</xref>), and Enderby Land (<xref ref-type="bibr" rid="B127">Powell 1958</xref>).</p></tp:treatment-sec><tp:treatment-sec><!--Section generated to contain objects referenced in tp:taxon-treatment.--><fig id="F4" position="float" orientation="portrait"><label>Figure 4.</label><caption><p><bold>A–B</bold> <italic><tp:taxon-name><tp:taxon-name-part taxon-name-part-type="genus">Nacella</tp:taxon-name-part> <tp:taxon-name-part taxon-name-part-type="species">deaurata</tp:taxon-name-part></tp:taxon-name></italic> (17 × 12 × 8 mm) <bold>C–D</bold> <italic><tp:taxon-name><tp:taxon-name-part taxon-name-part-type="genus">Nacella</tp:taxon-name-part> <tp:taxon-name-part taxon-name-part-type="species">flammea</tp:taxon-name-part></tp:taxon-name></italic> (45 × 33 × 10 mm) <bold>E–F</bold> <italic><tp:taxon-name><tp:taxon-name-part taxon-name-part-type="genus">Nacella</tp:taxon-name-part> <tp:taxon-name-part taxon-name-part-type="species">mytilina</tp:taxon-name-part></tp:taxon-name></italic> (26 × 18 × 10 mm) <bold>G</bold> <italic><tp:taxon-name><tp:taxon-name-part taxon-name-part-type="genus">Iothia</tp:taxon-name-part> <tp:taxon-name-part taxon-name-part-type="species">emarginuloides</tp:taxon-name-part></tp:taxon-name></italic> (4 × 2.3 × 1.5 mm) <bold>H</bold> <italic><tp:taxon-name><tp:taxon-name-part taxon-name-part-type="genus">Fissurella</tp:taxon-name-part> <tp:taxon-name-part taxon-name-part-type="species">picta</tp:taxon-name-part> <tp:taxon-name-part taxon-name-part-type="subspecies">picta</tp:taxon-name-part></tp:taxon-name></italic> (19 × 16 × 10) <bold>I</bold> <italic><tp:taxon-name><tp:taxon-name-part taxon-name-part-type="genus">Fissurella</tp:taxon-name-part> <tp:taxon-name-part taxon-name-part-type="species">oriens</tp:taxon-name-part></tp:taxon-name></italic> (43 × 32 × 16 mm) <bold>J</bold> <italic><tp:taxon-name><tp:taxon-name-part taxon-name-part-type="genus">Margarella</tp:taxon-name-part> <tp:taxon-name-part taxon-name-part-type="species">violacea</tp:taxon-name-part></tp:taxon-name></italic> (9 × 9 mm) <bold>K</bold> <italic><tp:taxon-name><tp:taxon-name-part taxon-name-part-type="genus">Margarella</tp:taxon-name-part> <tp:taxon-name-part taxon-name-part-type="species">expansa</tp:taxon-name-part></tp:taxon-name></italic> (7.5 × 8 mm).</p></caption><graphic xmlns:xlink="http://www.w3.org/1999/xlink" xlink:href="zookeys-519-049-g004.jpg" position="float" orientation="portrait" xlink:type="simple" id="oo_55360.jpg"/></fig></tp:treatment-sec><ref-list><ref id="B193"><mixed-citation xmlns:xlink="http://www.w3.org/1999/xlink" xlink:type="simple"><person-group><name name-style="western"><surname>Waren</surname><given-names>A</given-names></name><name name-style="western"><surname>Nakano</surname><given-names>T</given-names></name><name name-style="western"><surname>Sellanes</surname><given-names>J</given-names></name></person-group> (<year>2011</year>) <article-title>A new species of <italic><tp:taxon-name><tp:taxon-name-part taxon-name-part-type="genus">Iothia</tp:taxon-name-part></tp:taxon-name></italic> (<tp:taxon-name><tp:taxon-name-part taxon-name-part-type="class">Gastropoda</tp:taxon-name-part></tp:taxon-name>: <tp:taxon-name><tp:taxon-name-part taxon-name-part-type="family">Lepetidae</tp:taxon-name-part></tp:taxon-name>) from Chilean methane seeps, with comments on the accompanying gastropod fauna.</article-title> <source>The Nautilus</source> <volume>125</volume>(<issue>1</issue>): <fpage>1</fpage>–<lpage>14</lpage>. </mixed-citation></ref><ref id="B172"><mixed-citation xmlns:xlink="http://www.w3.org/1999/xlink" xlink:type="simple"><person-group><name name-style="western"><surname>Strebel</surname><given-names>H</given-names></name></person-group> (<year>1907</year>) <article-title>Beiträge zur Kenntnis der Molluskenfauna der Magalhaen-Provinz. No 5.</article-title> <source>Zoologische Jahrbücher, Abtheilung für Systematik, Geographie und Biologie der Thiere</source> <volume>25</volume>: <fpage>79</fpage>–<lpage>196</lpage>. </mixed-citation></ref><ref id="B48"><mixed-citation xmlns:xlink="http://www.w3.org/1999/xlink" xlink:type="simple"><person-group><name name-style="western"><surname>Dell</surname><given-names>RK</given-names></name></person-group> (<year>1990</year>) <article-title>Antarctic <tp:taxon-name><tp:taxon-name-part taxon-name-part-type="phylum">Mollusca</tp:taxon-name-part></tp:taxon-name> with special reference to the fauna of the Ross Sea.</article-title> <source>Bulletin of the Royal Society of New Zealand</source> <volume>27</volume>: <fpage>1</fpage>–<lpage>311</lpage>. </mixed-citation></ref><ref id="B27"><mixed-citation xmlns:xlink="http://www.w3.org/1999/xlink" xlink:type="simple"><person-group><name name-style="western"><surname>Cárdenas</surname><given-names>J</given-names></name><name name-style="western"><surname>Aldea</surname><given-names>C</given-names></name><name name-style="western"><surname>Valdovinos</surname><given-names>C</given-names></name></person-group> (<year>2008</year>) <article-title>Chilean marine mollusca of Northern Patagonia collected during the CIMAR-10 Fjords Cruise.</article-title> <source>Gayana</source> <volume>72</volume>(<issue>2</issue>): <fpage>202</fpage>–<lpage>240</lpage>. doi: <ext-link ext-link-type="doi" xlink:href="10.4067/s0717-65382008000200010" xlink:type="simple">10.4067/s0717-65382008000200010</ext-link> </mixed-citation></ref><ref id="B135"><mixed-citation xmlns:xlink="http://www.w3.org/1999/xlink" xlink:type="simple"><person-group><name name-style="western"><surname>Reid</surname><given-names>DG</given-names></name><name name-style="western"><surname>Osorio</surname><given-names>C</given-names></name></person-group> (<year>2000</year>) <article-title>The shallow-water marine mollusca of the Estero Elefantes and Laguna San Rafael, southern Chile. Bulletin of the British Museum (Natural History).</article-title> <source>Zoology</source> <volume>66</volume>(<issue>2</issue>): <fpage>109</fpage>–<lpage>146</lpage>. </mixed-citation></ref><ref id="B157"><mixed-citation xmlns:xlink="http://www.w3.org/1999/xlink" xlink:type="simple"><person-group><name name-style="western"><surname>Smith</surname><given-names>EA</given-names></name></person-group> (<year>1881</year>) <article-title>Account of the zoological collections made during the survey of the H.M.S. “Alert” in the Straits of Magellan and on the coast of Patagonia. IV. <tp:taxon-name><tp:taxon-name-part taxon-name-part-type="phylum">Mollusca</tp:taxon-name-part></tp:taxon-name> and <tp:taxon-name><tp:taxon-name-part taxon-name-part-type="subkingdom">Molluscoidea</tp:taxon-name-part></tp:taxon-name>.</article-title> <source>Proceedings of the Zoological Society of London</source> <volume>1881</volume>: <fpage>22</fpage>–<lpage>44</lpage>. </mixed-citation></ref><ref id="B177"><mixed-citation xmlns:xlink="http://www.w3.org/1999/xlink" xlink:type="simple"><person-group><name name-style="western"><surname>Thiele</surname><given-names>J</given-names></name></person-group> (<year>1912</year>) <article-title>Die antarktischen Schnecken und Muscheln.</article-title> In: <person-group><name name-style="western"><surname>Drygalski</surname><given-names>E von</given-names></name></person-group> (<role>Ed.</role>) <source>Deutsche Südpolar-Expedition (1901–1903)</source> <volume>13</volume>: <fpage>183</fpage>–<lpage>286</lpage>. </mixed-citation></ref><ref id="B139"><mixed-citation xmlns:xlink="http://www.w3.org/1999/xlink" xlink:type="simple"><person-group><name name-style="western"><surname>Ríos</surname><given-names>C</given-names></name><name name-style="western"><surname>Mutschke</surname><given-names>E</given-names></name><name name-style="western"><surname>Morrison</surname><given-names>E</given-names></name></person-group> (<year>2003</year>) <article-title>Biodiversidad bentónica sublitoral en el estrecho de Magallanes, Chile.</article-title> <source>Revista de Biología Marina y Oceanografía</source> <volume>38</volume>(<issue>1</issue>): <fpage>1</fpage>–<lpage>12</lpage>. </mixed-citation></ref><ref id="B7"><mixed-citation xmlns:xlink="http://www.w3.org/1999/xlink" xlink:type="simple"><person-group><name name-style="western"><surname>Aldea</surname><given-names>C</given-names></name><name name-style="western"><surname>Rosenfeld</surname><given-names>S</given-names></name><name name-style="western"><surname>Cárdenas</surname><given-names>J</given-names></name></person-group> (<year>2011a</year>) <article-title>Caracterización de la diversidad de moluscos bentónicos sublitorales en la isla Carlos III y áreas adyacentes, Estrecho de Magallanes, Chile.</article-title> <source>Anales del Instituto de la Patagonia</source> <volume>39</volume>(<issue>2</issue>): <fpage>73</fpage>–<lpage>89</lpage>. doi: <ext-link ext-link-type="doi" xlink:href="10.4067/S0718-686X2011000200006" xlink:type="simple">10.4067/S0718-686X2011000200006</ext-link> </mixed-citation></ref><ref id="B86"><mixed-citation xmlns:xlink="http://www.w3.org/1999/xlink" xlink:type="simple"><person-group><name name-style="western"><surname>Linse</surname><given-names>K</given-names></name></person-group> (<year>1997</year>) <article-title>Die Verbreitung epibenthischer Mollusken im chilenischen Beagle–Kanal.</article-title> <source>Berichte zur Polarforschung</source> <volume>228</volume>: <fpage>1</fpage>–<lpage>131</lpage>. </mixed-citation></ref><ref id="B140"><mixed-citation xmlns:xlink="http://www.w3.org/1999/xlink" xlink:type="simple"><person-group><name name-style="western"><surname>Rochebrune</surname><given-names>AT</given-names></name><name name-style="western"><surname>Mabille</surname><given-names>J</given-names></name></person-group> (<year>1889</year>) <source>Mollusques. Mission Scientifique du Cap Horn.</source> <volume>VI</volume>, <volume-series>Zoologie</volume-series>, <publisher-loc>Paris</publisher-loc>, <size units="page">129 pp</size>. </mixed-citation></ref><ref id="B173"><mixed-citation xmlns:xlink="http://www.w3.org/1999/xlink" xlink:type="simple"><person-group><name name-style="western"><surname>Strebel</surname><given-names>H</given-names></name></person-group> (<year>1908</year>) <article-title>Die Gastropoden (mit Ausnahme de nackten Opisthobranchier).</article-title> <source>Wissenschaftliche Ergebnisse der Schwedischen Südpolar-Expedition 1901–1903</source> <volume>6</volume>(<issue>1</issue>): <fpage>1</fpage>–<lpage>111</lpage>. </mixed-citation></ref><ref id="B125"><mixed-citation xmlns:xlink="http://www.w3.org/1999/xlink" xlink:type="simple"><person-group><name name-style="western"><surname>Powell</surname><given-names>AWB</given-names></name></person-group> (<year>1951</year>) <article-title>Antarctic and Subantarctic <tp:taxon-name><tp:taxon-name-part taxon-name-part-type="phylum">Mollusca</tp:taxon-name-part></tp:taxon-name>: <tp:taxon-name><tp:taxon-name-part taxon-name-part-type="class">Pelecypoda</tp:taxon-name-part></tp:taxon-name> and <tp:taxon-name><tp:taxon-name-part taxon-name-part-type="class">Gastropoda</tp:taxon-name-part></tp:taxon-name>.</article-title> <source>Discovery Reports</source> <volume>26</volume>: <fpage>47</fpage>–<lpage>196</lpage>. </mixed-citation></ref><ref id="B199"><mixed-citation xmlns:xlink="http://www.w3.org/1999/xlink" xlink:type="simple"><person-group><name name-style="western"><surname>Zelaya</surname><given-names>DG</given-names></name></person-group> (<year>2005</year>) <article-title>Systematics and biogeography of marine gastropods molluscs from South Georgia.</article-title> <source>Spixiana</source> <volume>28</volume>(<issue>2</issue>): <fpage>109</fpage>–<lpage>139</lpage>. </mixed-citation></ref><ref id="B66"><mixed-citation xmlns:xlink="http://www.w3.org/1999/xlink" xlink:type="simple"><person-group><name name-style="western"><surname>Hain</surname><given-names>S</given-names></name></person-group> (<year>1990</year>) <article-title>Die beschalten benthischen Mollusken (<tp:taxon-name><tp:taxon-name-part taxon-name-part-type="class">Gastropoda</tp:taxon-name-part></tp:taxon-name> und <tp:taxon-name><tp:taxon-name-part taxon-name-part-type="class">Bivalvia</tp:taxon-name-part></tp:taxon-name>) des Weddellmeeres, Antarktis.</article-title> <source>Reports Polar Research</source> <volume>70</volume>: <fpage>1</fpage>–<lpage>181</lpage>. </mixed-citation></ref><ref id="B63"><mixed-citation xmlns:xlink="http://www.w3.org/1999/xlink" xlink:type="simple"><person-group><name name-style="western"><surname>Gutt</surname><given-names>J</given-names></name><name name-style="western"><surname>Arntz</surname><given-names>W</given-names></name><name name-style="western"><surname>Balguerias</surname><given-names>E</given-names></name><name name-style="western"><surname>Brandt</surname><given-names>A</given-names></name><name name-style="western"><surname>Gerdes</surname><given-names>D</given-names></name><name name-style="western"><surname>Gorny</surname><given-names>M</given-names></name><name name-style="western"><surname>Sirenko</surname><given-names>B</given-names></name></person-group> (<year>2003</year>) <article-title>Diverse approaches to questions of biodiversity: German contributions to studies of marine benthos around South America and Antarctica.</article-title> <source>Gayana</source> <volume>67</volume>(<issue>2</issue>): <fpage>177</fpage>–<lpage>189</lpage>. doi: <ext-link ext-link-type="doi" xlink:href="10.4067/s0717-65382003000200007" xlink:type="simple">10.4067/s0717-65382003000200007</ext-link> </mixed-citation></ref><ref id="B187"><mixed-citation xmlns:xlink="http://www.w3.org/1999/xlink" xlink:type="simple"><institution xlink:type="simple">USNM</institution> (<year>2010</year>) <source>National Collection of the Smithsonian National Museum of Natural History</source>, USNM. <ext-link ext-link-type="uri" xlink:href="http://invertebrates.si.edu/" xlink:type="simple">http://invertebrates.si.edu/</ext-link> [<date-in-citation content-type="access-date">accessed 3 May 2013</date-in-citation>] </mixed-citation></ref><ref id="B109"><mixed-citation xmlns:xlink="http://www.w3.org/1999/xlink" xlink:type="simple"><institution xlink:type="simple">OBIS</institution> (<year>2014</year>) <article-title>Ocean Biogeographic Information System.</article-title> <source>Census of Marine Life</source>. <ext-link ext-link-type="uri" xlink:href="http://iobis.org/" xlink:type="simple">http://iobis.org/</ext-link> [<date-in-citation content-type="access-date">accessed 22 Apr. 2014</date-in-citation>] </mixed-citation></ref><ref id="B3"><mixed-citation xmlns:xlink="http://www.w3.org/1999/xlink" xlink:type="simple"><person-group><name name-style="western"><surname>Aldea</surname><given-names>C</given-names></name><name name-style="western"><surname>Troncoso</surname><given-names>JS</given-names></name></person-group> (<year>2008</year>) <article-title>Systematics and distribution of shelled molluscs (<tp:taxon-name><tp:taxon-name-part taxon-name-part-type="class">Gastropoda</tp:taxon-name-part></tp:taxon-name>, <tp:taxon-name><tp:taxon-name-part taxon-name-part-type="class">Bivalvia</tp:taxon-name-part></tp:taxon-name> and <tp:taxon-name><tp:taxon-name-part taxon-name-part-type="class">Scaphopoda</tp:taxon-name-part></tp:taxon-name>) from the South Shetland Islands to the Bellingshausen Sea, West Antarctica.</article-title> <source>Iberus</source> <volume>26</volume>(<issue>2</issue>): <fpage>43</fpage>–<lpage>117</lpage>. </mixed-citation></ref><ref id="B126"><mixed-citation xmlns:xlink="http://www.w3.org/1999/xlink" xlink:type="simple"><person-group><name name-style="western"><surname>Powell</surname><given-names>AWB</given-names></name></person-group> (<year>1957</year>) <article-title><tp:taxon-name><tp:taxon-name-part taxon-name-part-type="phylum">Mollusca</tp:taxon-name-part></tp:taxon-name> of Kerguelen and Macquarie Islands. B. A. N. Z. Antarctic Research Expedition, 1929–1931.</article-title> <source>Report B</source> <volume>6</volume>: <fpage>107</fpage>–<lpage>149</lpage>. </mixed-citation></ref><ref id="B22"><mixed-citation xmlns:xlink="http://www.w3.org/1999/xlink" xlink:type="simple"><person-group><name name-style="western"><surname>Cantera</surname><given-names>JR</given-names></name><name name-style="western"><surname>Arnaud</surname><given-names>P</given-names></name></person-group> (<year>1985</year>) <article-title>Les gastéropodes prosobranches des Îles Kerguelen et Crozet (sud de l’Océan Indien): comparaison écologique et particularités biologiques.</article-title> <source>Comite National Francais pour les Recherches Antarctiques</source> <volume>56</volume>: <fpage>1</fpage>–<lpage>169</lpage>. </mixed-citation></ref><ref id="B127"><mixed-citation xmlns:xlink="http://www.w3.org/1999/xlink" xlink:type="simple"><person-group><name name-style="western"><surname>Powell</surname><given-names>AWB</given-names></name></person-group> (<year>1958</year>) <article-title><tp:taxon-name><tp:taxon-name-part taxon-name-part-type="phylum">Mollusca</tp:taxon-name-part></tp:taxon-name> from the Victoria-Ross Quadrants of Antarctica.</article-title> <source>B. A. N. Z. Antarctic Research Expedition, 1929–1931</source>. <issue>Report B</issue> <volume>6</volume>: <fpage>165</fpage>–<lpage>215</lpage>. </mixed-citation></ref></ref-list></tp:taxon-treatment>
