# Supplementary material for: Richness, systematics, and distribution of molluscs associated with the macroalga Gigartina skottsbergii in the Strait of Magellan, Chile: A biogeographic affinity study
Source: Zookeys. 2015 Aug 31;(519):49–100. doi: 10.3897/zookeys.519.9676 (PMC4591604; doi:10.3897/zookeys.519.9676)
Supplement: XML Treatment for Fissurella picta picta [file zookeys.519.9676-treatment14.xml]

<!DOCTYPE tp:taxon-treatment
  PUBLIC "-//TaxonX//DTD Taxonomic Treatment Publishing DTD v0 20100105//EN" "tax-treatment-NSO.dtd">
<tp:taxon-treatment xmlns:tp="http://www.plazi.org/taxpub"><tp:treatment-meta><kwd-group><label>Taxon classification</label><kwd><named-content content-type="kingdom">Animalia</named-content></kwd><kwd><named-content content-type="order">Not assigned</named-content></kwd><kwd><named-content content-type="family">Fissurellidae</named-content></kwd></kwd-group><mixed-citation publication-type="journal"><person-group><name><surname>Rosenfeld</surname><given-names>Sebastián</given-names></name><name><surname>Aldea</surname><given-names>Cristian</given-names></name><name><surname>Mansilla</surname><given-names>Andrés</given-names></name><name><surname>Marambio</surname><given-names>Johanna</given-names></name><name><surname>Ojeda</surname><given-names>Jaime</given-names></name></person-group><article-title>Richness, systematics, and distribution of molluscs associated with the macroalga <italic><tp:taxon-name><tp:taxon-name-part taxon-name-part-type="genus">Gigartina</tp:taxon-name-part> <tp:taxon-name-part taxon-name-part-type="species">skottsbergii</tp:taxon-name-part></tp:taxon-name></italic> in the Strait of Magellan, Chile: A biogeographic affinity study</article-title><source>Zookeys</source><day>31</day><month>8</month><year>2015</year><volume>2015</volume><issue>519</issue><fpage>49</fpage><lpage>100</lpage><pub-id pub-id-type="doi">10.3897/zookeys.519.9676</pub-id></mixed-citation></tp:treatment-meta><tp:nomenclature><tp:taxon-name>
                        <tp:taxon-name-part taxon-name-part-type="genus">Fissurella</tp:taxon-name-part>
                        <tp:taxon-name-part taxon-name-part-type="species">picta</tp:taxon-name-part>
                        <tp:taxon-name-part taxon-name-part-type="subspecies">picta</tp:taxon-name-part>
                    </tp:taxon-name><tp:taxon-authority>(Gmelin, 1791)</tp:taxon-authority><xref ref-type="fig" rid="F4">Fig. 4H</xref></tp:nomenclature><tp:treatment-sec sec-type="material"><title>Material examined.</title><p>3 <abbrev xmlns:xlink="http://www.w3.org/1999/xlink" xlink:title="number of live specimens collected" xlink:type="simple">spm</abbrev> (19 × 16 × 10 – 38 × 25 × 14 mm).</p></tp:treatment-sec><tp:treatment-sec sec-type="Synonymy"><title>Synonymy.</title><p>See <xref ref-type="bibr" rid="B99">McLean (1984)</xref>.</p></tp:treatment-sec><tp:treatment-sec sec-type="Remarks"><title>Remarks.</title><p><xref ref-type="bibr" rid="B2">Aldea and Rosenfeld (2011)</xref> commented that it is generally similar to <italic><tp:taxon-name><tp:taxon-name-part taxon-name-part-type="genus">Fissurella</tp:taxon-name-part> <tp:taxon-name-part taxon-name-part-type="species">radiosa</tp:taxon-name-part> <tp:taxon-name-part taxon-name-part-type="subspecies">radiosa</tp:taxon-name-part></tp:taxon-name></italic> Lesson, 1831, sharing geographic distribution points. <xref ref-type="bibr" rid="B99">McLean (1984)</xref> mentioned the characteristics that differentiate them: <italic><tp:taxon-name><tp:taxon-name-part taxon-name-part-type="genus">Fissurella</tp:taxon-name-part> <tp:taxon-name-part taxon-name-part-type="species">picta</tp:taxon-name-part></tp:taxon-name></italic> presents more wide shell margins in all of its development stages and the foramen is more centralized and presents black rays that do not occur on <italic><tp:taxon-name><tp:taxon-name-part taxon-name-part-type="genus">Fissurella</tp:taxon-name-part> <tp:taxon-name-part taxon-name-part-type="species">radiosa</tp:taxon-name-part></tp:taxon-name></italic>.</p></tp:treatment-sec><tp:treatment-sec sec-type="Distribution"><title>Distribution.</title><p><abbrev xmlns:xlink="http://www.w3.org/1999/xlink" xlink:title="Warm Temperate South-eastern Pacific" xlink:type="simple">WTSP</abbrev>: Valparaíso (<xref ref-type="bibr" rid="B72">Hupé 1854</xref>, <xref ref-type="bibr" rid="B184">Tryon and Pilsbry 1890</xref>, <xref ref-type="bibr" rid="B99">McLean 1984</xref>), Papudo (<xref ref-type="bibr" rid="B132">Ramírez 1996</xref>), Punta Pingueral and Cape Tirúa (<xref ref-type="bibr" rid="B6">Aldea and Valdovinos 2005</xref>), and Valdivia (<xref ref-type="bibr" rid="B196">Zagal and Hermosilla 2001</xref>). Magellanic: Chiloé Archipelago (<xref ref-type="bibr" rid="B99">McLean 1984</xref>), Estero Elefantes (<xref ref-type="bibr" rid="B135">Reid and Osorio 2000</xref>), and Puerto Edén (<xref ref-type="bibr" rid="B46">Dell 1971</xref>); Strait of Magellan (<xref ref-type="bibr" rid="B140">Rochebrune and Mabille 1889</xref>): Buque Quemado (<xref ref-type="bibr" rid="B2">Aldea and Rosenfeld 2011</xref>), Laredo Bay (<xref ref-type="bibr" rid="B107">Mutschke et al. 1998</xref>), Punta Arenas (<xref ref-type="bibr" rid="B140">Rochebrune and Mabille 1889</xref>), Punta Santa Ana (<xref ref-type="bibr" rid="B136">Ríos et al. 2007</xref>), Punta Santa María (this record), Inútil Bay (<xref ref-type="bibr" rid="B132">Ramírez 1996</xref>), and Carlos III Island (<xref ref-type="bibr" rid="B7">Aldea et al. 2011a</xref>); Ushuaia (<xref ref-type="bibr" rid="B173">Strebel 1908</xref>), Puerto Williams (<xref ref-type="bibr" rid="B46">Dell 1971</xref>), Róbalo Bay (<xref ref-type="bibr" rid="B46">Dell 1971</xref>, <xref ref-type="bibr" rid="B111">Ojeda et al. 2010</xref>), Orange Bay (<xref ref-type="bibr" rid="B140">Rochebrune and Mabille 1889</xref>), and Navidad Bay (<xref ref-type="bibr" rid="B132">Ramírez 1996</xref>); Malvinas/Falkand Islands (<xref ref-type="bibr" rid="B140">Rochebrune and Mabille 1889</xref>, <xref ref-type="bibr" rid="B104">Melvill and Standen 1914</xref>) in Port Stanley (<xref ref-type="bibr" rid="B194">Watson 1886</xref>, <xref ref-type="bibr" rid="B125">Powell 1951</xref>).</p></tp:treatment-sec><tp:treatment-sec><!--Section generated to contain objects referenced in tp:taxon-treatment.--><fig id="F4" position="float" orientation="portrait"><label>Figure 4.</label><caption><p><bold>A–B</bold> <italic><tp:taxon-name><tp:taxon-name-part taxon-name-part-type="genus">Nacella</tp:taxon-name-part> <tp:taxon-name-part taxon-name-part-type="species">deaurata</tp:taxon-name-part></tp:taxon-name></italic> (17 × 12 × 8 mm) <bold>C–D</bold> <italic><tp:taxon-name><tp:taxon-name-part taxon-name-part-type="genus">Nacella</tp:taxon-name-part> <tp:taxon-name-part taxon-name-part-type="species">flammea</tp:taxon-name-part></tp:taxon-name></italic> (45 × 33 × 10 mm) <bold>E–F</bold> <italic><tp:taxon-name><tp:taxon-name-part taxon-name-part-type="genus">Nacella</tp:taxon-name-part> <tp:taxon-name-part taxon-name-part-type="species">mytilina</tp:taxon-name-part></tp:taxon-name></italic> (26 × 18 × 10 mm) <bold>G</bold> <italic><tp:taxon-name><tp:taxon-name-part taxon-name-part-type="genus">Iothia</tp:taxon-name-part> <tp:taxon-name-part taxon-name-part-type="species">emarginuloides</tp:taxon-name-part></tp:taxon-name></italic> (4 × 2.3 × 1.5 mm) <bold>H</bold> <italic><tp:taxon-name><tp:taxon-name-part taxon-name-part-type="genus">Fissurella</tp:taxon-name-part> <tp:taxon-name-part taxon-name-part-type="species">picta</tp:taxon-name-part> <tp:taxon-name-part taxon-name-part-type="subspecies">picta</tp:taxon-name-part></tp:taxon-name></italic> (19 × 16 × 10) <bold>I</bold> <italic><tp:taxon-name><tp:taxon-name-part taxon-name-part-type="genus">Fissurella</tp:taxon-name-part> <tp:taxon-name-part taxon-name-part-type="species">oriens</tp:taxon-name-part></tp:taxon-name></italic> (43 × 32 × 16 mm) <bold>J</bold> <italic><tp:taxon-name><tp:taxon-name-part taxon-name-part-type="genus">Margarella</tp:taxon-name-part> <tp:taxon-name-part taxon-name-part-type="species">violacea</tp:taxon-name-part></tp:taxon-name></italic> (9 × 9 mm) <bold>K</bold> <italic><tp:taxon-name><tp:taxon-name-part taxon-name-part-type="genus">Margarella</tp:taxon-name-part> <tp:taxon-name-part taxon-name-part-type="species">expansa</tp:taxon-name-part></tp:taxon-name></italic> (7.5 × 8 mm).</p></caption><graphic xmlns:xlink="http://www.w3.org/1999/xlink" xlink:href="zookeys-519-049-g004.jpg" position="float" orientation="portrait" xlink:type="simple" id="oo_55360.jpg"/></fig></tp:treatment-sec><ref-list><ref id="B99"><mixed-citation xmlns:xlink="http://www.w3.org/1999/xlink" xlink:type="simple"><person-group><name name-style="western"><surname>McLean</surname><given-names>JH</given-names></name></person-group> (<year>1984</year>) <article-title>Systematics of <italic><tp:taxon-name><tp:taxon-name-part taxon-name-part-type="genus">Fissurella</tp:taxon-name-part></tp:taxon-name></italic> in the Peruvian and Magellanic faunal provinces (<tp:taxon-name><tp:taxon-name-part taxon-name-part-type="class">Gastropoda</tp:taxon-name-part></tp:taxon-name>: <tp:taxon-name><tp:taxon-name-part taxon-name-part-type="subclass">Prosobranchia</tp:taxon-name-part></tp:taxon-name>).</article-title> <source>Contributions in Science, Natural History Museum of Los Angeles County</source> <volume>354</volume>: <fpage>1</fpage>–<lpage>70</lpage>. </mixed-citation></ref><ref id="B2"><mixed-citation xmlns:xlink="http://www.w3.org/1999/xlink" xlink:type="simple"><person-group><name name-style="western"><surname>Aldea</surname><given-names>C</given-names></name><name name-style="western"><surname>Rosenfeld</surname><given-names>S</given-names></name></person-group> (<year>2011</year>) <article-title>Moluscos intermareales de la Playa Buque Quemado (Estrecho de Magallanes, Chile).</article-title> <source>Revista de Biología Marina y Oceanografía</source> <volume>46</volume>(<issue>2</issue>): <fpage>115</fpage>–<lpage>124</lpage>. doi: <ext-link ext-link-type="doi" xlink:href="10.4067/S0718-19572011000200002" xlink:type="simple">10.4067/S0718-19572011000200002</ext-link> </mixed-citation></ref><ref id="B72"><mixed-citation xmlns:xlink="http://www.w3.org/1999/xlink" xlink:type="simple"><person-group><name name-style="western"><surname>Hupé</surname><given-names>LH</given-names></name></person-group> (<year>1854</year>) <article-title>Fauna Chilena. Molluscos.</article-title> In: <person-group><name name-style="western"><surname>Gay</surname><given-names>C</given-names></name></person-group> (<role>Ed.</role>) <source>Historia Física y Política de Chile. Zoológica</source>, <volume>8</volume>, <publisher-loc>París</publisher-loc>, <fpage>1</fpage>–<lpage>499</lpage>. </mixed-citation></ref><ref id="B184"><mixed-citation xmlns:xlink="http://www.w3.org/1999/xlink" xlink:type="simple"><person-group><name name-style="western"><surname>Tryon</surname><given-names>GW</given-names></name><name name-style="western"><surname>Pilsbry</surname><given-names>HA</given-names></name></person-group> (<year>1890</year>) <source>Manual conchology. Structural and systematic with illustrations of the species.</source> <publisher-loc>Philadelphia</publisher-loc>, <volume>XII</volume>, <size units="page">321 pp</size>., 62 pls. </mixed-citation></ref><ref id="B132"><mixed-citation xmlns:xlink="http://www.w3.org/1999/xlink" xlink:type="simple"><person-group><name name-style="western"><surname>Ramirez</surname><given-names>J</given-names></name></person-group> (<year>1996</year>) <source>Moluscos de Chile. Volumen 1, <tp:taxon-name><tp:taxon-name-part taxon-name-part-type="order">Archaeogastropoda</tp:taxon-name-part></tp:taxon-name></source>. <edition>2ª Edición</edition>. <publisher-name>Santiago</publisher-name>, <publisher-loc>Chile</publisher-loc>, <size units="page">157 pp</size>. </mixed-citation></ref><ref id="B6"><mixed-citation xmlns:xlink="http://www.w3.org/1999/xlink" xlink:type="simple"><person-group><name name-style="western"><surname>Aldea</surname><given-names>C</given-names></name><name name-style="western"><surname>Valdovinos</surname><given-names>C</given-names></name></person-group> (<year>2005</year>) <article-title>Moluscos del intermareal rocoso del centro-sur de Chile (36°– 38°S): taxonomía y clave de identificación.</article-title> <source>Gayana</source> <volume>69</volume>(<issue>2</issue>): <fpage>364</fpage>–<lpage>396</lpage>. doi: <ext-link ext-link-type="doi" xlink:href="10.4067/s0717-65382005000200014" xlink:type="simple">10.4067/s0717-65382005000200014</ext-link> </mixed-citation></ref><ref id="B196"><mixed-citation xmlns:xlink="http://www.w3.org/1999/xlink" xlink:type="simple"><person-group><name name-style="western"><surname>Zagal</surname><given-names>C</given-names></name><name name-style="western"><surname>Hermosilla</surname><given-names>C</given-names></name></person-group> (<year>2001</year>) <source>Guía de invertebrados del litoral Valdiviano.</source> <publisher-name>Universidad Austral de Chile</publisher-name>, <publisher-loc>Valdivia</publisher-loc>, <size units="page">217 pp</size>. </mixed-citation></ref><ref id="B135"><mixed-citation xmlns:xlink="http://www.w3.org/1999/xlink" xlink:type="simple"><person-group><name name-style="western"><surname>Reid</surname><given-names>DG</given-names></name><name name-style="western"><surname>Osorio</surname><given-names>C</given-names></name></person-group> (<year>2000</year>) <article-title>The shallow-water marine mollusca of the Estero Elefantes and Laguna San Rafael, southern Chile. Bulletin of the British Museum (Natural History).</article-title> <source>Zoology</source> <volume>66</volume>(<issue>2</issue>): <fpage>109</fpage>–<lpage>146</lpage>. </mixed-citation></ref><ref id="B46"><mixed-citation xmlns:xlink="http://www.w3.org/1999/xlink" xlink:type="simple"><person-group><name name-style="western"><surname>Dell</surname><given-names>RK</given-names></name></person-group> (<year>1971</year>) <article-title>The marine <tp:taxon-name><tp:taxon-name-part taxon-name-part-type="phylum">Mollusca</tp:taxon-name-part></tp:taxon-name> of the Royal Society Expedition to southern Chile, 1958–1959.</article-title> <source>Records of the Dominion Museum</source> <volume>7</volume>(<issue>17</issue>): <fpage>155</fpage>–<lpage>233</lpage>. </mixed-citation></ref><ref id="B140"><mixed-citation xmlns:xlink="http://www.w3.org/1999/xlink" xlink:type="simple"><person-group><name name-style="western"><surname>Rochebrune</surname><given-names>AT</given-names></name><name name-style="western"><surname>Mabille</surname><given-names>J</given-names></name></person-group> (<year>1889</year>) <source>Mollusques. Mission Scientifique du Cap Horn.</source> <volume>VI</volume>, <volume-series>Zoologie</volume-series>, <publisher-loc>Paris</publisher-loc>, <size units="page">129 pp</size>. </mixed-citation></ref><ref id="B107"><mixed-citation xmlns:xlink="http://www.w3.org/1999/xlink" xlink:type="simple"><person-group><name name-style="western"><surname>Mutschke</surname><given-names>E</given-names></name><name name-style="western"><surname>Ríos</surname><given-names>C</given-names></name><name name-style="western"><surname>Montiel</surname><given-names>A</given-names></name></person-group> (<year>1998</year>) <article-title>Situación actual de la macrofauna presente en el intermareal de bloques y cantos de Bahía Laredo, Estrecho de Magallanes.</article-title> <source>Anales del Instituto de la Patagonia, Serie Ciencias Naturales</source> <volume>26</volume>: <fpage>5</fpage>–<lpage>29</lpage>. </mixed-citation></ref><ref id="B136"><mixed-citation xmlns:xlink="http://www.w3.org/1999/xlink" xlink:type="simple"><person-group><name name-style="western"><surname>Ríos</surname><given-names>C</given-names></name><name name-style="western"><surname>Arntz</surname><given-names>WE</given-names></name><name name-style="western"><surname>Gerdes</surname><given-names>D</given-names></name><name name-style="western"><surname>Mutschke</surname><given-names>E</given-names></name><name name-style="western"><surname>Montiel</surname><given-names>A</given-names></name></person-group> (<year>2007</year>) <article-title>Spatial and temporal variability of the benthic assemblages associated to the holdfasts of the kelp <italic><tp:taxon-name><tp:taxon-name-part taxon-name-part-type="genus">Macrocystis</tp:taxon-name-part> <tp:taxon-name-part taxon-name-part-type="species">pyrifera</tp:taxon-name-part></tp:taxon-name></italic> in the Straits of Magellan, Chile.</article-title> <source>Polar Biology</source> <volume>31</volume>: <fpage>89</fpage>–<lpage>100</lpage>. doi: <ext-link ext-link-type="doi" xlink:href="10.1007/s00300-007-0337-4" xlink:type="simple">10.1007/s00300-007-0337-4</ext-link> </mixed-citation></ref><ref id="B7"><mixed-citation xmlns:xlink="http://www.w3.org/1999/xlink" xlink:type="simple"><person-group><name name-style="western"><surname>Aldea</surname><given-names>C</given-names></name><name name-style="western"><surname>Rosenfeld</surname><given-names>S</given-names></name><name name-style="western"><surname>Cárdenas</surname><given-names>J</given-names></name></person-group> (<year>2011a</year>) <article-title>Caracterización de la diversidad de moluscos bentónicos sublitorales en la isla Carlos III y áreas adyacentes, Estrecho de Magallanes, Chile.</article-title> <source>Anales del Instituto de la Patagonia</source> <volume>39</volume>(<issue>2</issue>): <fpage>73</fpage>–<lpage>89</lpage>. doi: <ext-link ext-link-type="doi" xlink:href="10.4067/S0718-686X2011000200006" xlink:type="simple">10.4067/S0718-686X2011000200006</ext-link> </mixed-citation></ref><ref id="B173"><mixed-citation xmlns:xlink="http://www.w3.org/1999/xlink" xlink:type="simple"><person-group><name name-style="western"><surname>Strebel</surname><given-names>H</given-names></name></person-group> (<year>1908</year>) <article-title>Die Gastropoden (mit Ausnahme de nackten Opisthobranchier).</article-title> <source>Wissenschaftliche Ergebnisse der Schwedischen Südpolar-Expedition 1901–1903</source> <volume>6</volume>(<issue>1</issue>): <fpage>1</fpage>–<lpage>111</lpage>. </mixed-citation></ref><ref id="B111"><mixed-citation xmlns:xlink="http://www.w3.org/1999/xlink" xlink:type="simple"><person-group><name name-style="western"><surname>Ojeda</surname><given-names>JA</given-names></name><name name-style="western"><surname>Contador</surname><given-names>T</given-names></name><name name-style="western"><surname>Rosenfeld</surname><given-names>S</given-names></name><name name-style="western"><surname>Anderson</surname><given-names>CB</given-names></name><name name-style="western"><surname>Mansilla</surname><given-names>A</given-names></name><name name-style="western"><surname>Kennedy</surname><given-names>JH</given-names></name></person-group> (<year>2010</year>) <source>Guía para la identificación de los invertebrados marinos y dulceacuícolas de la Reserva de Biósfera Cabo de Hornos.</source> <publisher-name>Ediciones Universidad de Magallanes</publisher-name>, <publisher-loc>Punta Arenas, Chile</publisher-loc>, <size units="page">80 pp</size>. </mixed-citation></ref><ref id="B104"><mixed-citation xmlns:xlink="http://www.w3.org/1999/xlink" xlink:type="simple"><person-group><name name-style="western"><surname>Melvill</surname><given-names>JC</given-names></name><name name-style="western"><surname>Standen</surname><given-names>P</given-names></name></person-group> (<year>1914</year>) <article-title>Notes on <tp:taxon-name><tp:taxon-name-part taxon-name-part-type="phylum">Mollusca</tp:taxon-name-part></tp:taxon-name> collected in the Northwest Falklands by Mr. Rupert Vallentin, F.L.S., with descriptions of some new species.</article-title> <source>Annals &amp; Magazine of Natural History</source> (<volume-series>8</volume-series>)<volume>13</volume>: <fpage>110</fpage>–<lpage>136</lpage>. doi: <ext-link ext-link-type="doi" xlink:href="10.1080/00222931408693460" xlink:type="simple">10.1080/00222931408693460</ext-link> </mixed-citation></ref><ref id="B194"><mixed-citation xmlns:xlink="http://www.w3.org/1999/xlink" xlink:type="simple"><person-group><name name-style="western"><surname>Watson</surname><given-names>RB</given-names></name></person-group> (<year>1886</year>) <article-title>Report on the <tp:taxon-name><tp:taxon-name-part taxon-name-part-type="class">Scaphopoda</tp:taxon-name-part></tp:taxon-name> and <tp:taxon-name><tp:taxon-name-part taxon-name-part-type="class">Gasteropoda</tp:taxon-name-part></tp:taxon-name> collected by H.M.S. Challenger during the years 1873–76.</article-title> <source>Report on the Scientific Results of the Voyage of H.M.S. Challenger, 1873–1876, Zoology</source> <volume>15</volume>: <fpage>1</fpage>–<lpage>756</lpage>. </mixed-citation></ref><ref id="B125"><mixed-citation xmlns:xlink="http://www.w3.org/1999/xlink" xlink:type="simple"><person-group><name name-style="western"><surname>Powell</surname><given-names>AWB</given-names></name></person-group> (<year>1951</year>) <article-title>Antarctic and Subantarctic <tp:taxon-name><tp:taxon-name-part taxon-name-part-type="phylum">Mollusca</tp:taxon-name-part></tp:taxon-name>: <tp:taxon-name><tp:taxon-name-part taxon-name-part-type="class">Pelecypoda</tp:taxon-name-part></tp:taxon-name> and <tp:taxon-name><tp:taxon-name-part taxon-name-part-type="class">Gastropoda</tp:taxon-name-part></tp:taxon-name>.</article-title> <source>Discovery Reports</source> <volume>26</volume>: <fpage>47</fpage>–<lpage>196</lpage>. </mixed-citation></ref></ref-list></tp:taxon-treatment>
