# Supplementary material for: Richness, systematics, and distribution of molluscs associated with the macroalga Gigartina skottsbergii in the Strait of Magellan, Chile: A biogeographic affinity study
Source: Zookeys. 2015 Aug 31;(519):49–100. doi: 10.3897/zookeys.519.9676 (PMC4591604; doi:10.3897/zookeys.519.9676)
Supplement: XML Treatment for Margarella violacea [file zookeys.519.9676-treatment16.xml]

<!DOCTYPE tp:taxon-treatment
  PUBLIC "-//TaxonX//DTD Taxonomic Treatment Publishing DTD v0 20100105//EN" "tax-treatment-NSO.dtd">
<tp:taxon-treatment xmlns:tp="http://www.plazi.org/taxpub"><tp:treatment-meta><kwd-group><label>Taxon classification</label><kwd><named-content content-type="kingdom">Animalia</named-content></kwd><kwd><named-content content-type="order">Not assigned</named-content></kwd><kwd><named-content content-type="family">Calliostomatidae</named-content></kwd></kwd-group><mixed-citation publication-type="journal"><person-group><name><surname>Rosenfeld</surname><given-names>Sebastián</given-names></name><name><surname>Aldea</surname><given-names>Cristian</given-names></name><name><surname>Mansilla</surname><given-names>Andrés</given-names></name><name><surname>Marambio</surname><given-names>Johanna</given-names></name><name><surname>Ojeda</surname><given-names>Jaime</given-names></name></person-group><article-title>Richness, systematics, and distribution of molluscs associated with the macroalga <italic><tp:taxon-name><tp:taxon-name-part taxon-name-part-type="genus">Gigartina</tp:taxon-name-part> <tp:taxon-name-part taxon-name-part-type="species">skottsbergii</tp:taxon-name-part></tp:taxon-name></italic> in the Strait of Magellan, Chile: A biogeographic affinity study</article-title><source>Zookeys</source><day>31</day><month>8</month><year>2015</year><volume>2015</volume><issue>519</issue><fpage>49</fpage><lpage>100</lpage><pub-id pub-id-type="doi">10.3897/zookeys.519.9676</pub-id></mixed-citation></tp:treatment-meta><tp:nomenclature><tp:taxon-name>
                        <tp:taxon-name-part taxon-name-part-type="genus">Margarella</tp:taxon-name-part>
                        <tp:taxon-name-part taxon-name-part-type="species">violacea</tp:taxon-name-part>
                    </tp:taxon-name><tp:taxon-authority>(King &amp; Broderip, 1831)</tp:taxon-authority><xref ref-type="fig" rid="F4">Fig. 4J</xref></tp:nomenclature><tp:treatment-sec sec-type="material"><title>Material examined.</title><p>69 <abbrev xmlns:xlink="http://www.w3.org/1999/xlink" xlink:title="number of live specimens collected" xlink:type="simple">spm</abbrev> (3 × 2.5 – 9 × 9 mm).</p></tp:treatment-sec><tp:treatment-sec sec-type="Synonymy"><title>Synonymy.</title><p>See <xref ref-type="bibr" rid="B46">Dell (1971)</xref>.</p></tp:treatment-sec><tp:treatment-sec sec-type="Remarks"><title>Remarks.</title><p><xref ref-type="bibr" rid="B145">Rosenfeld et al. (2011)</xref> commented that the shell of the similar species <italic><tp:taxon-name><tp:taxon-name-part taxon-name-part-type="genus">Margarella</tp:taxon-name-part> <tp:taxon-name-part taxon-name-part-type="species">expansa</tp:taxon-name-part></tp:taxon-name></italic> (Sowerby I, 1838) is composed of two well-differentiated layers, with the internal layer being thicker. Also, <italic><tp:taxon-name><tp:taxon-name-part taxon-name-part-type="genus">Margarella</tp:taxon-name-part> <tp:taxon-name-part taxon-name-part-type="species">expansa</tp:taxon-name-part></tp:taxon-name></italic> have four pairs of epipodial tentacles and frequently present an additional unpaired tentacle (<xref ref-type="bibr" rid="B198">Zelaya 2004</xref>). However, the identification between these species is quite complex due to the extreme morphological similarities (see <xref ref-type="bibr" rid="B198">Zelaya 2004</xref>, <xref ref-type="bibr" rid="B145">Rosenfeld et al. 2011</xref>). In this sense, <xref ref-type="bibr" rid="B181">Troncoso et al. (2001</xref>, p. 86) recorded and commented on <italic><tp:taxon-name><tp:taxon-name-part taxon-name-part-type="genus">Margarella</tp:taxon-name-part> <tp:taxon-name-part taxon-name-part-type="species">violacea</tp:taxon-name-part></tp:taxon-name></italic> for the Kerguelen Islands, but in fact they photographed and mentioned <italic><tp:taxon-name><tp:taxon-name-part taxon-name-part-type="genus">Margarella</tp:taxon-name-part> <tp:taxon-name-part taxon-name-part-type="species">expansa</tp:taxon-name-part></tp:taxon-name></italic> (<xref ref-type="bibr" rid="B181">Troncoso et al. 2001</xref>, p. 89, Fig. <xref ref-type="fig" rid="F4">4</xref>).</p></tp:treatment-sec><tp:treatment-sec sec-type="Distribution"><title>Distribution.</title><p>Magellanic: Estero Elefantes (<xref ref-type="bibr" rid="B135">Reid and Osorio 2000</xref>), Puerto Edén (<xref ref-type="bibr" rid="B46">Dell 1971</xref>), Nelson Strait (<xref ref-type="bibr" rid="B88">Linse 2002</xref>), Kirke Channel (<xref ref-type="bibr" rid="B88">Linse 2002</xref>), and Smyth Channel (<xref ref-type="bibr" rid="B170">Strebel 1905a</xref>); Strait of Magellan (<xref ref-type="bibr" rid="B78">King and Broderip 1832</xref>, <xref ref-type="bibr" rid="B170">Strebel 1905a</xref>): eastern micro-basin of the Strait of Magellan (<xref ref-type="bibr" rid="B139">Ríos et al. 2003</xref>), Punta Arenas (<xref ref-type="bibr" rid="B170">Strebel 1905a</xref>), Agua Fresca (<xref ref-type="bibr" rid="B170">Strebel 1905a</xref>), Cape Valentín (<xref ref-type="bibr" rid="B170">Strebel 1905a</xref>), Porvenir (<xref ref-type="bibr" rid="B170">Strebel 1905a</xref>), Inútil Bay (<xref ref-type="bibr" rid="B187">USNM 2010</xref>), Gente Grande Bay (<xref ref-type="bibr" rid="B170">Strebel 1905a</xref>), Punta Santa María (this record), Punta Santa Ana (<xref ref-type="bibr" rid="B136">Ríos et al. 2007</xref>; this record), Dawson Island (<xref ref-type="bibr" rid="B170">Strebel 1905a</xref>, <xref ref-type="bibr" rid="B187">USNM 2010</xref>), and Carlos III Island (<xref ref-type="bibr" rid="B7">Aldea et al. 2011a</xref>); Elizabeth Island (<xref ref-type="bibr" rid="B170">Strebel 1905a</xref>), Beagle Channel (<xref ref-type="bibr" rid="B140">Rochebrune and Mabille 1889</xref>), Ushuaia (<xref ref-type="bibr" rid="B170">Strebel 1905a</xref>, <xref ref-type="bibr" rid="B173">1908</xref>), Navarino Island (<xref ref-type="bibr" rid="B170">Strebel 1905a</xref>), Puerto Williams (<xref ref-type="bibr" rid="B46">Dell 1971</xref>), Róbalo Bay (<xref ref-type="bibr" rid="B46">Dell 1971</xref>, <xref ref-type="bibr" rid="B111">Ojeda et al. 2010</xref>), Basket Island (<xref ref-type="bibr" rid="B170">Strebel 1905a</xref>), Puerto Toro (<xref ref-type="bibr" rid="B170">Strebel 1905a</xref>), Orange Bay (<xref ref-type="bibr" rid="B140">Rochebrune and Mabille 1889</xref>), Seno Grandi (<xref ref-type="bibr" rid="B46">Dell 1971</xref>), Goree Passage (<xref ref-type="bibr" rid="B88">Linse 2002</xref>), Picton Island (<xref ref-type="bibr" rid="B170">Strebel 1905a</xref>, <xref ref-type="bibr" rid="B88">Linse 2002</xref>), Lenox Island (<xref ref-type="bibr" rid="B170">Strebel 1905a</xref>), Bertrand Island (<xref ref-type="bibr" rid="B46">Dell <!--PageBreak-->1971</xref>), and Cape Horn (<xref ref-type="bibr" rid="B58">Gould 1852</xref>, <xref ref-type="bibr" rid="B88">Linse 2002</xref>); Malvinas/Falkland Islands (<xref ref-type="bibr" rid="B170">Strebel 1905a</xref>, <xref ref-type="bibr" rid="B125">Powell 1951</xref>), Burdwood Bank (<xref ref-type="bibr" rid="B102">Melvill and Standen 1907</xref>), and Staten Island (<xref ref-type="bibr" rid="B187">USNM 2010</xref>).</p></tp:treatment-sec><tp:treatment-sec><!--Section generated to contain objects referenced in tp:taxon-treatment.--><fig id="F4" position="float" orientation="portrait"><label>Figure 4.</label><caption><p><bold>A–B</bold> <italic><tp:taxon-name><tp:taxon-name-part taxon-name-part-type="genus">Nacella</tp:taxon-name-part> <tp:taxon-name-part taxon-name-part-type="species">deaurata</tp:taxon-name-part></tp:taxon-name></italic> (17 × 12 × 8 mm) <bold>C–D</bold> <italic><tp:taxon-name><tp:taxon-name-part taxon-name-part-type="genus">Nacella</tp:taxon-name-part> <tp:taxon-name-part taxon-name-part-type="species">flammea</tp:taxon-name-part></tp:taxon-name></italic> (45 × 33 × 10 mm) <bold>E–F</bold> <italic><tp:taxon-name><tp:taxon-name-part taxon-name-part-type="genus">Nacella</tp:taxon-name-part> <tp:taxon-name-part taxon-name-part-type="species">mytilina</tp:taxon-name-part></tp:taxon-name></italic> (26 × 18 × 10 mm) <bold>G</bold> <italic><tp:taxon-name><tp:taxon-name-part taxon-name-part-type="genus">Iothia</tp:taxon-name-part> <tp:taxon-name-part taxon-name-part-type="species">emarginuloides</tp:taxon-name-part></tp:taxon-name></italic> (4 × 2.3 × 1.5 mm) <bold>H</bold> <italic><tp:taxon-name><tp:taxon-name-part taxon-name-part-type="genus">Fissurella</tp:taxon-name-part> <tp:taxon-name-part taxon-name-part-type="species">picta</tp:taxon-name-part> <tp:taxon-name-part taxon-name-part-type="subspecies">picta</tp:taxon-name-part></tp:taxon-name></italic> (19 × 16 × 10) <bold>I</bold> <italic><tp:taxon-name><tp:taxon-name-part taxon-name-part-type="genus">Fissurella</tp:taxon-name-part> <tp:taxon-name-part taxon-name-part-type="species">oriens</tp:taxon-name-part></tp:taxon-name></italic> (43 × 32 × 16 mm) <bold>J</bold> <italic><tp:taxon-name><tp:taxon-name-part taxon-name-part-type="genus">Margarella</tp:taxon-name-part> <tp:taxon-name-part taxon-name-part-type="species">violacea</tp:taxon-name-part></tp:taxon-name></italic> (9 × 9 mm) <bold>K</bold> <italic><tp:taxon-name><tp:taxon-name-part taxon-name-part-type="genus">Margarella</tp:taxon-name-part> <tp:taxon-name-part taxon-name-part-type="species">expansa</tp:taxon-name-part></tp:taxon-name></italic> (7.5 × 8 mm).</p></caption><graphic xmlns:xlink="http://www.w3.org/1999/xlink" xlink:href="zookeys-519-049-g004.jpg" position="float" orientation="portrait" xlink:type="simple" id="oo_55360.jpg"/></fig></tp:treatment-sec><ref-list><ref id="B46"><mixed-citation xmlns:xlink="http://www.w3.org/1999/xlink" xlink:type="simple"><person-group><name name-style="western"><surname>Dell</surname><given-names>RK</given-names></name></person-group> (<year>1971</year>) <article-title>The marine <tp:taxon-name><tp:taxon-name-part taxon-name-part-type="phylum">Mollusca</tp:taxon-name-part></tp:taxon-name> of the Royal Society Expedition to southern Chile, 1958–1959.</article-title> <source>Records of the Dominion Museum</source> <volume>7</volume>(<issue>17</issue>): <fpage>155</fpage>–<lpage>233</lpage>. </mixed-citation></ref><ref id="B145"><mixed-citation xmlns:xlink="http://www.w3.org/1999/xlink" xlink:type="simple"><person-group><name name-style="western"><surname>Rosenfeld</surname><given-names>S</given-names></name><name name-style="western"><surname>Aldea</surname><given-names>C</given-names></name><name name-style="western"><surname>Ojeda</surname><given-names>J</given-names></name></person-group> (<year>2011</year>) <article-title>Nuevos antecedentes sobre la biología y distribución del gasterópodo <italic><tp:taxon-name><tp:taxon-name-part taxon-name-part-type="genus">Margarella</tp:taxon-name-part> <tp:taxon-name-part taxon-name-part-type="species">expansa</tp:taxon-name-part></tp:taxon-name></italic> (Sowerby, 1838).</article-title> <source>Amici Molluscarum</source> <volume>19</volume>: <fpage>19</fpage>–<lpage>26</lpage>. </mixed-citation></ref><ref id="B198"><mixed-citation xmlns:xlink="http://www.w3.org/1999/xlink" xlink:type="simple"><person-group><name name-style="western"><surname>Zelaya</surname><given-names>DG</given-names></name></person-group> (<year>2004</year>) <article-title>The genus <italic><tp:taxon-name><tp:taxon-name-part taxon-name-part-type="genus">Margarella</tp:taxon-name-part></tp:taxon-name></italic> Thiele, 1893 (<tp:taxon-name><tp:taxon-name-part taxon-name-part-type="class">Gastropoda</tp:taxon-name-part></tp:taxon-name>: <tp:taxon-name><tp:taxon-name-part taxon-name-part-type="family">Trochidae</tp:taxon-name-part></tp:taxon-name>) in the southwestern Atlantic ocean.</article-title> <source>The Nautilus</source> <volume>118</volume>(<issue>3</issue>): <fpage>112</fpage>–<lpage>120</lpage>. </mixed-citation></ref><ref id="B181"><mixed-citation xmlns:xlink="http://www.w3.org/1999/xlink" xlink:type="simple"><person-group><name name-style="western"><surname>Troncoso</surname><given-names>N</given-names></name><name name-style="western"><surname>Van Goethem</surname><given-names>JL</given-names></name><name name-style="western"><surname>Troncoso</surname><given-names>JS</given-names></name></person-group> (<year>2001</year>) <article-title>Contribution to the marine molluscan fauna of Kerguelen Island, south Indian ocean.</article-title> <source>Iberus</source> <volume>19</volume>(<issue>1</issue>): <fpage>83</fpage>–<lpage>114</lpage>. </mixed-citation></ref><ref id="B135"><mixed-citation xmlns:xlink="http://www.w3.org/1999/xlink" xlink:type="simple"><person-group><name name-style="western"><surname>Reid</surname><given-names>DG</given-names></name><name name-style="western"><surname>Osorio</surname><given-names>C</given-names></name></person-group> (<year>2000</year>) <article-title>The shallow-water marine mollusca of the Estero Elefantes and Laguna San Rafael, southern Chile. Bulletin of the British Museum (Natural History).</article-title> <source>Zoology</source> <volume>66</volume>(<issue>2</issue>): <fpage>109</fpage>–<lpage>146</lpage>. </mixed-citation></ref><ref id="B88"><mixed-citation xmlns:xlink="http://www.w3.org/1999/xlink" xlink:type="simple"><person-group><name name-style="western"><surname>Linse</surname><given-names>K</given-names></name></person-group> (<year>2002</year>) <article-title>The shelled magellanic <tp:taxon-name><tp:taxon-name-part taxon-name-part-type="phylum">Mollusca</tp:taxon-name-part></tp:taxon-name>: with special reference to biogeographic relations in the Southern Ocean.</article-title> <source>Theses Zoologicae</source> <volume>34</volume>: <fpage>1</fpage>–<lpage>252</lpage>. </mixed-citation></ref><ref id="B170"><mixed-citation xmlns:xlink="http://www.w3.org/1999/xlink" xlink:type="simple"><person-group><name name-style="western"><surname>Strebel</surname><given-names>H</given-names></name></person-group> (<year>1905a</year>) <article-title>Beiträge zur Kenntnis der Molluskenfauna der Magalhaen-Provinz, II. Die Trochiden.</article-title> <source>Zoologische Jahrbücher</source> <supplement>Suppl. 8</supplement>: <fpage>121</fpage>–<lpage>166</lpage>. </mixed-citation></ref><ref id="B78"><mixed-citation xmlns:xlink="http://www.w3.org/1999/xlink" xlink:type="simple"><person-group><name name-style="western"><surname>King</surname><given-names>PP</given-names></name><name name-style="western"><surname>Broderip</surname><given-names>WJ</given-names></name></person-group> (<year>1832</year>) <article-title>Description of the <tp:taxon-name><tp:taxon-name-part taxon-name-part-type="infraclass">Cirripedia</tp:taxon-name-part></tp:taxon-name>, <tp:taxon-name><tp:taxon-name-part taxon-name-part-type="subphylum">Conchifera</tp:taxon-name-part></tp:taxon-name> and <tp:taxon-name><tp:taxon-name-part taxon-name-part-type="phylum">Mollusca</tp:taxon-name-part></tp:taxon-name>, in a collection formed by the officers of H.M.S. Adventure and Beagle employed between the years 1826 and 1830 in surveying the southern coasts of South America.</article-title> <source>Zoological Journal</source> <volume>5</volume>: <fpage>332</fpage>–<lpage>349</lpage>. </mixed-citation></ref><ref id="B139"><mixed-citation xmlns:xlink="http://www.w3.org/1999/xlink" xlink:type="simple"><person-group><name name-style="western"><surname>Ríos</surname><given-names>C</given-names></name><name name-style="western"><surname>Mutschke</surname><given-names>E</given-names></name><name name-style="western"><surname>Morrison</surname><given-names>E</given-names></name></person-group> (<year>2003</year>) <article-title>Biodiversidad bentónica sublitoral en el estrecho de Magallanes, Chile.</article-title> <source>Revista de Biología Marina y Oceanografía</source> <volume>38</volume>(<issue>1</issue>): <fpage>1</fpage>–<lpage>12</lpage>. </mixed-citation></ref><ref id="B187"><mixed-citation xmlns:xlink="http://www.w3.org/1999/xlink" xlink:type="simple"><institution xlink:type="simple">USNM</institution> (<year>2010</year>) <source>National Collection of the Smithsonian National Museum of Natural History</source>, USNM. <ext-link ext-link-type="uri" xlink:href="http://invertebrates.si.edu/" xlink:type="simple">http://invertebrates.si.edu/</ext-link> [<date-in-citation content-type="access-date">accessed 3 May 2013</date-in-citation>] </mixed-citation></ref><ref id="B136"><mixed-citation xmlns:xlink="http://www.w3.org/1999/xlink" xlink:type="simple"><person-group><name name-style="western"><surname>Ríos</surname><given-names>C</given-names></name><name name-style="western"><surname>Arntz</surname><given-names>WE</given-names></name><name name-style="western"><surname>Gerdes</surname><given-names>D</given-names></name><name name-style="western"><surname>Mutschke</surname><given-names>E</given-names></name><name name-style="western"><surname>Montiel</surname><given-names>A</given-names></name></person-group> (<year>2007</year>) <article-title>Spatial and temporal variability of the benthic assemblages associated to the holdfasts of the kelp <italic><tp:taxon-name><tp:taxon-name-part taxon-name-part-type="genus">Macrocystis</tp:taxon-name-part> <tp:taxon-name-part taxon-name-part-type="species">pyrifera</tp:taxon-name-part></tp:taxon-name></italic> in the Straits of Magellan, Chile.</article-title> <source>Polar Biology</source> <volume>31</volume>: <fpage>89</fpage>–<lpage>100</lpage>. doi: <ext-link ext-link-type="doi" xlink:href="10.1007/s00300-007-0337-4" xlink:type="simple">10.1007/s00300-007-0337-4</ext-link> </mixed-citation></ref><ref id="B7"><mixed-citation xmlns:xlink="http://www.w3.org/1999/xlink" xlink:type="simple"><person-group><name name-style="western"><surname>Aldea</surname><given-names>C</given-names></name><name name-style="western"><surname>Rosenfeld</surname><given-names>S</given-names></name><name name-style="western"><surname>Cárdenas</surname><given-names>J</given-names></name></person-group> (<year>2011a</year>) <article-title>Caracterización de la diversidad de moluscos bentónicos sublitorales en la isla Carlos III y áreas adyacentes, Estrecho de Magallanes, Chile.</article-title> <source>Anales del Instituto de la Patagonia</source> <volume>39</volume>(<issue>2</issue>): <fpage>73</fpage>–<lpage>89</lpage>. doi: <ext-link ext-link-type="doi" xlink:href="10.4067/S0718-686X2011000200006" xlink:type="simple">10.4067/S0718-686X2011000200006</ext-link> </mixed-citation></ref><ref id="B140"><mixed-citation xmlns:xlink="http://www.w3.org/1999/xlink" xlink:type="simple"><person-group><name name-style="western"><surname>Rochebrune</surname><given-names>AT</given-names></name><name name-style="western"><surname>Mabille</surname><given-names>J</given-names></name></person-group> (<year>1889</year>) <source>Mollusques. Mission Scientifique du Cap Horn.</source> <volume>VI</volume>, <volume-series>Zoologie</volume-series>, <publisher-loc>Paris</publisher-loc>, <size units="page">129 pp</size>. </mixed-citation></ref><ref id="B173"><mixed-citation xmlns:xlink="http://www.w3.org/1999/xlink" xlink:type="simple"><person-group><name name-style="western"><surname>Strebel</surname><given-names>H</given-names></name></person-group> (<year>1908</year>) <article-title>Die Gastropoden (mit Ausnahme de nackten Opisthobranchier).</article-title> <source>Wissenschaftliche Ergebnisse der Schwedischen Südpolar-Expedition 1901–1903</source> <volume>6</volume>(<issue>1</issue>): <fpage>1</fpage>–<lpage>111</lpage>. </mixed-citation></ref><ref id="B111"><mixed-citation xmlns:xlink="http://www.w3.org/1999/xlink" xlink:type="simple"><person-group><name name-style="western"><surname>Ojeda</surname><given-names>JA</given-names></name><name name-style="western"><surname>Contador</surname><given-names>T</given-names></name><name name-style="western"><surname>Rosenfeld</surname><given-names>S</given-names></name><name name-style="western"><surname>Anderson</surname><given-names>CB</given-names></name><name name-style="western"><surname>Mansilla</surname><given-names>A</given-names></name><name name-style="western"><surname>Kennedy</surname><given-names>JH</given-names></name></person-group> (<year>2010</year>) <source>Guía para la identificación de los invertebrados marinos y dulceacuícolas de la Reserva de Biósfera Cabo de Hornos.</source> <publisher-name>Ediciones Universidad de Magallanes</publisher-name>, <publisher-loc>Punta Arenas, Chile</publisher-loc>, <size units="page">80 pp</size>. </mixed-citation></ref><ref id="B58"><mixed-citation xmlns:xlink="http://www.w3.org/1999/xlink" xlink:type="simple"><person-group><name name-style="western"><surname>Gould</surname><given-names>AA</given-names></name></person-group> (<year>1852</year>) <article-title><tp:taxon-name><tp:taxon-name-part taxon-name-part-type="phylum">Mollusca</tp:taxon-name-part></tp:taxon-name> and shells.</article-title> <source>US Exploring Expedition</source> <volume>12</volume>: <fpage>1</fpage>–<lpage>510</lpage>. doi: <ext-link ext-link-type="doi" xlink:href="10.5962/bhl.title.61454" xlink:type="simple">10.5962/bhl.title.61454</ext-link> </mixed-citation></ref><ref id="B125"><mixed-citation xmlns:xlink="http://www.w3.org/1999/xlink" xlink:type="simple"><person-group><name name-style="western"><surname>Powell</surname><given-names>AWB</given-names></name></person-group> (<year>1951</year>) <article-title>Antarctic and Subantarctic <tp:taxon-name><tp:taxon-name-part taxon-name-part-type="phylum">Mollusca</tp:taxon-name-part></tp:taxon-name>: <tp:taxon-name><tp:taxon-name-part taxon-name-part-type="class">Pelecypoda</tp:taxon-name-part></tp:taxon-name> and <tp:taxon-name><tp:taxon-name-part taxon-name-part-type="class">Gastropoda</tp:taxon-name-part></tp:taxon-name>.</article-title> <source>Discovery Reports</source> <volume>26</volume>: <fpage>47</fpage>–<lpage>196</lpage>. </mixed-citation></ref><ref id="B102"><mixed-citation xmlns:xlink="http://www.w3.org/1999/xlink" xlink:type="simple"><person-group><name name-style="western"><surname>Melvill</surname><given-names>JC</given-names></name><name name-style="western"><surname>Standen</surname><given-names>P</given-names></name></person-group> (<year>1907</year>) <article-title>The Marine <tp:taxon-name><tp:taxon-name-part taxon-name-part-type="phylum">Mollusca</tp:taxon-name-part></tp:taxon-name> of the Scottish National Antarctic Expedition.</article-title> <source>Transactions of the Royal Society of Edinburgh</source> <volume>46</volume>: <fpage>119</fpage>–<lpage>157</lpage>. doi: <ext-link ext-link-type="doi" xlink:href="10.1017/S0080456800015647" xlink:type="simple">10.1017/S0080456800015647</ext-link> </mixed-citation></ref></ref-list></tp:taxon-treatment>
