# Supplementary material for: Richness, systematics, and distribution of molluscs associated with the macroalga Gigartina skottsbergii in the Strait of Magellan, Chile: A biogeographic affinity study
Source: Zookeys. 2015 Aug 31;(519):49–100. doi: 10.3897/zookeys.519.9676 (PMC4591604; doi:10.3897/zookeys.519.9676)
Supplement: XML Treatment for Margarella expansa [file zookeys.519.9676-treatment17.xml]

<!DOCTYPE tp:taxon-treatment
  PUBLIC "-//TaxonX//DTD Taxonomic Treatment Publishing DTD v0 20100105//EN" "tax-treatment-NSO.dtd">
<tp:taxon-treatment xmlns:tp="http://www.plazi.org/taxpub"><tp:treatment-meta><kwd-group><label>Taxon classification</label><kwd><named-content content-type="kingdom">Animalia</named-content></kwd><kwd><named-content content-type="order">Not assigned</named-content></kwd><kwd><named-content content-type="family">Calliostomatidae</named-content></kwd></kwd-group><mixed-citation publication-type="journal"><person-group><name><surname>Rosenfeld</surname><given-names>Sebastián</given-names></name><name><surname>Aldea</surname><given-names>Cristian</given-names></name><name><surname>Mansilla</surname><given-names>Andrés</given-names></name><name><surname>Marambio</surname><given-names>Johanna</given-names></name><name><surname>Ojeda</surname><given-names>Jaime</given-names></name></person-group><article-title>Richness, systematics, and distribution of molluscs associated with the macroalga <italic><tp:taxon-name><tp:taxon-name-part taxon-name-part-type="genus">Gigartina</tp:taxon-name-part> <tp:taxon-name-part taxon-name-part-type="species">skottsbergii</tp:taxon-name-part></tp:taxon-name></italic> in the Strait of Magellan, Chile: A biogeographic affinity study</article-title><source>Zookeys</source><day>31</day><month>8</month><year>2015</year><volume>2015</volume><issue>519</issue><fpage>49</fpage><lpage>100</lpage><pub-id pub-id-type="doi">10.3897/zookeys.519.9676</pub-id></mixed-citation></tp:treatment-meta><tp:nomenclature><tp:taxon-name>
                        <tp:taxon-name-part taxon-name-part-type="genus">Margarella</tp:taxon-name-part>
                        <tp:taxon-name-part taxon-name-part-type="species">expansa</tp:taxon-name-part>
                    </tp:taxon-name><tp:taxon-authority>(Sowerby I, 1838)</tp:taxon-authority><xref ref-type="fig" rid="F4">Fig. 4K</xref><!--PageBreak--></tp:nomenclature><tp:treatment-sec sec-type="material"><title>Material examined.</title><p>1 <abbrev xmlns:xlink="http://www.w3.org/1999/xlink" xlink:title="number of live specimens collected" xlink:type="simple">spm</abbrev> (7.5 × 8 mm).</p></tp:treatment-sec><tp:treatment-sec sec-type="Synonymy"><title>Synonymy.</title><p>See <xref ref-type="bibr" rid="B125">Powell (1951)</xref>.</p></tp:treatment-sec><tp:treatment-sec sec-type="Remarks"><title>Remarks.</title><p>New information about the biology and distribution of the species was presented by <xref ref-type="bibr" rid="B145">Rosenfeld et al. (2011)</xref>. They noted that the records made by <xref ref-type="bibr" rid="B173">Strebel (1908)</xref> for the South Georgia and South Sandwich Islands and the Antarctic Peninsula and records made by <xref ref-type="bibr" rid="B159">Smith (1902)</xref> for eastern Antarctica have not been commented by any other author in later studies. Because of this, these authors consider their Antarctic distribution points as dubious records, manifesting that this species would be restricted to Subantarctic regions.</p></tp:treatment-sec><tp:treatment-sec sec-type="Distribution"><title>Distribution.</title><p>Magellanic: Strait of Magellan: Buque Quemado (<xref ref-type="bibr" rid="B2">Aldea and Rosenfeld 2011</xref>), Puerto del Hambre (<xref ref-type="bibr" rid="B165">Sowerby 1838</xref>), Capitán Aracena Island (<xref ref-type="bibr" rid="B145">Rosenfeld et al. 2011</xref>), and Carlos III Island (<xref ref-type="bibr" rid="B7">Aldea et al. 2011a</xref>); Ushuaia (<xref ref-type="bibr" rid="B198">Zelaya 2004</xref>), Róbalo Bay (<xref ref-type="bibr" rid="B145">Rosenfeld et al. 2011</xref>), and Orange Bay (<xref ref-type="bibr" rid="B79">Lamy 1905</xref>); Malvinas/Falkland Islands (<xref ref-type="bibr" rid="B101">Melvill and Standen 1898</xref>, <xref ref-type="bibr" rid="B170">Strebel 1905a</xref>, <xref ref-type="bibr" rid="B33">Castellanos and Landoni 1989</xref>), and Burdwood Bank (<xref ref-type="bibr" rid="B102">Melvill and Standen 1907</xref>). <abbrev xmlns:xlink="http://www.w3.org/1999/xlink" xlink:title="Warm Temperate South-western Atlantic" xlink:type="simple">WTSA</abbrev>: Río de la Plata basin (<xref ref-type="bibr" rid="B187">USNM 2010</xref>). <abbrev xmlns:xlink="http://www.w3.org/1999/xlink" xlink:title="Southern Ocean" xlink:type="simple">SO</abbrev>: Marion and Prince Edward Islands (<xref ref-type="bibr" rid="B194">Watson 1886</xref>, <xref ref-type="bibr" rid="B17">Branch et al. 1991</xref>), Kerguelen Islands (<xref ref-type="bibr" rid="B156">Smith 1879</xref>, <xref ref-type="bibr" rid="B194">Watson 1886</xref>, <xref ref-type="bibr" rid="B98">Martens and Thiele 1904</xref>, <xref ref-type="bibr" rid="B170">Strebel 1905a</xref>, <xref ref-type="bibr" rid="B177">Thiele 1912</xref>, <xref ref-type="bibr" rid="B82">Lamy 1915</xref>, <xref ref-type="bibr" rid="B126">Powell 1957</xref>, <xref ref-type="bibr" rid="B22">Cantera and Arnaud 1985</xref>), and Crozet Island (<xref ref-type="bibr" rid="B22">Cantera and Arnaud 1985</xref>); probably in South Georgia Island (<xref ref-type="bibr" rid="B173">Strebel 1908</xref>), Antarctic Peninsula (<xref ref-type="bibr" rid="B173">Strebel 1908</xref>), and Cape Adare (<xref ref-type="bibr" rid="B159">Smith 1902</xref>).</p></tp:treatment-sec><tp:treatment-sec><!--Section generated to contain objects referenced in tp:taxon-treatment.--><fig id="F4" position="float" orientation="portrait"><label>Figure 4.</label><caption><p><bold>A–B</bold> <italic><tp:taxon-name><tp:taxon-name-part taxon-name-part-type="genus">Nacella</tp:taxon-name-part> <tp:taxon-name-part taxon-name-part-type="species">deaurata</tp:taxon-name-part></tp:taxon-name></italic> (17 × 12 × 8 mm) <bold>C–D</bold> <italic><tp:taxon-name><tp:taxon-name-part taxon-name-part-type="genus">Nacella</tp:taxon-name-part> <tp:taxon-name-part taxon-name-part-type="species">flammea</tp:taxon-name-part></tp:taxon-name></italic> (45 × 33 × 10 mm) <bold>E–F</bold> <italic><tp:taxon-name><tp:taxon-name-part taxon-name-part-type="genus">Nacella</tp:taxon-name-part> <tp:taxon-name-part taxon-name-part-type="species">mytilina</tp:taxon-name-part></tp:taxon-name></italic> (26 × 18 × 10 mm) <bold>G</bold> <italic><tp:taxon-name><tp:taxon-name-part taxon-name-part-type="genus">Iothia</tp:taxon-name-part> <tp:taxon-name-part taxon-name-part-type="species">emarginuloides</tp:taxon-name-part></tp:taxon-name></italic> (4 × 2.3 × 1.5 mm) <bold>H</bold> <italic><tp:taxon-name><tp:taxon-name-part taxon-name-part-type="genus">Fissurella</tp:taxon-name-part> <tp:taxon-name-part taxon-name-part-type="species">picta</tp:taxon-name-part> <tp:taxon-name-part taxon-name-part-type="subspecies">picta</tp:taxon-name-part></tp:taxon-name></italic> (19 × 16 × 10) <bold>I</bold> <italic><tp:taxon-name><tp:taxon-name-part taxon-name-part-type="genus">Fissurella</tp:taxon-name-part> <tp:taxon-name-part taxon-name-part-type="species">oriens</tp:taxon-name-part></tp:taxon-name></italic> (43 × 32 × 16 mm) <bold>J</bold> <italic><tp:taxon-name><tp:taxon-name-part taxon-name-part-type="genus">Margarella</tp:taxon-name-part> <tp:taxon-name-part taxon-name-part-type="species">violacea</tp:taxon-name-part></tp:taxon-name></italic> (9 × 9 mm) <bold>K</bold> <italic><tp:taxon-name><tp:taxon-name-part taxon-name-part-type="genus">Margarella</tp:taxon-name-part> <tp:taxon-name-part taxon-name-part-type="species">expansa</tp:taxon-name-part></tp:taxon-name></italic> (7.5 × 8 mm).</p></caption><graphic xmlns:xlink="http://www.w3.org/1999/xlink" xlink:href="zookeys-519-049-g004.jpg" position="float" orientation="portrait" xlink:type="simple" id="oo_55360.jpg"/></fig></tp:treatment-sec><ref-list><ref id="B125"><mixed-citation xmlns:xlink="http://www.w3.org/1999/xlink" xlink:type="simple"><person-group><name name-style="western"><surname>Powell</surname><given-names>AWB</given-names></name></person-group> (<year>1951</year>) <article-title>Antarctic and Subantarctic <tp:taxon-name><tp:taxon-name-part taxon-name-part-type="phylum">Mollusca</tp:taxon-name-part></tp:taxon-name>: <tp:taxon-name><tp:taxon-name-part taxon-name-part-type="class">Pelecypoda</tp:taxon-name-part></tp:taxon-name> and <tp:taxon-name><tp:taxon-name-part taxon-name-part-type="class">Gastropoda</tp:taxon-name-part></tp:taxon-name>.</article-title> <source>Discovery Reports</source> <volume>26</volume>: <fpage>47</fpage>–<lpage>196</lpage>. </mixed-citation></ref><ref id="B145"><mixed-citation xmlns:xlink="http://www.w3.org/1999/xlink" xlink:type="simple"><person-group><name name-style="western"><surname>Rosenfeld</surname><given-names>S</given-names></name><name name-style="western"><surname>Aldea</surname><given-names>C</given-names></name><name name-style="western"><surname>Ojeda</surname><given-names>J</given-names></name></person-group> (<year>2011</year>) <article-title>Nuevos antecedentes sobre la biología y distribución del gasterópodo <italic><tp:taxon-name><tp:taxon-name-part taxon-name-part-type="genus">Margarella</tp:taxon-name-part> <tp:taxon-name-part taxon-name-part-type="species">expansa</tp:taxon-name-part></tp:taxon-name></italic> (Sowerby, 1838).</article-title> <source>Amici Molluscarum</source> <volume>19</volume>: <fpage>19</fpage>–<lpage>26</lpage>. </mixed-citation></ref><ref id="B173"><mixed-citation xmlns:xlink="http://www.w3.org/1999/xlink" xlink:type="simple"><person-group><name name-style="western"><surname>Strebel</surname><given-names>H</given-names></name></person-group> (<year>1908</year>) <article-title>Die Gastropoden (mit Ausnahme de nackten Opisthobranchier).</article-title> <source>Wissenschaftliche Ergebnisse der Schwedischen Südpolar-Expedition 1901–1903</source> <volume>6</volume>(<issue>1</issue>): <fpage>1</fpage>–<lpage>111</lpage>. </mixed-citation></ref><ref id="B159"><mixed-citation xmlns:xlink="http://www.w3.org/1999/xlink" xlink:type="simple"><person-group><name name-style="western"><surname>Smith</surname><given-names>EA</given-names></name></person-group> (<year>1902</year>) <article-title><tp:taxon-name><tp:taxon-name-part taxon-name-part-type="phylum">Mollusca</tp:taxon-name-part></tp:taxon-name>.</article-title> In: <person-group><name name-style="western"><surname>Lankester</surname><given-names>ER</given-names></name><name name-style="western"><surname>Bell</surname><given-names>J</given-names></name></person-group> (<role>Eds</role>) <source>Report on the collections of natural history made in Antarctic regions during the voyage of the Southern Cross</source>. <publisher-name>British Museum (Natural History)</publisher-name>, <publisher-loc>London</publisher-loc>, <fpage>201</fpage>–<lpage>213</lpage>. </mixed-citation></ref><ref id="B2"><mixed-citation xmlns:xlink="http://www.w3.org/1999/xlink" xlink:type="simple"><person-group><name name-style="western"><surname>Aldea</surname><given-names>C</given-names></name><name name-style="western"><surname>Rosenfeld</surname><given-names>S</given-names></name></person-group> (<year>2011</year>) <article-title>Moluscos intermareales de la Playa Buque Quemado (Estrecho de Magallanes, Chile).</article-title> <source>Revista de Biología Marina y Oceanografía</source> <volume>46</volume>(<issue>2</issue>): <fpage>115</fpage>–<lpage>124</lpage>. doi: <ext-link ext-link-type="doi" xlink:href="10.4067/S0718-19572011000200002" xlink:type="simple">10.4067/S0718-19572011000200002</ext-link> </mixed-citation></ref><ref id="B165"><mixed-citation xmlns:xlink="http://www.w3.org/1999/xlink" xlink:type="simple"><person-group><name name-style="western"><surname>Sowerby</surname><given-names>GBI</given-names></name></person-group> (<year>1838</year>) <article-title>A descriptive catalogue of the species of Leach’s genus <italic><tp:taxon-name><tp:taxon-name-part taxon-name-part-type="genus">Margarita</tp:taxon-name-part></tp:taxon-name></italic>.</article-title> <source>Malacological and Conchological Magazine</source> <volume>1</volume>: <fpage>23</fpage>–<lpage>27</lpage>. </mixed-citation></ref><ref id="B7"><mixed-citation xmlns:xlink="http://www.w3.org/1999/xlink" xlink:type="simple"><person-group><name name-style="western"><surname>Aldea</surname><given-names>C</given-names></name><name name-style="western"><surname>Rosenfeld</surname><given-names>S</given-names></name><name name-style="western"><surname>Cárdenas</surname><given-names>J</given-names></name></person-group> (<year>2011a</year>) <article-title>Caracterización de la diversidad de moluscos bentónicos sublitorales en la isla Carlos III y áreas adyacentes, Estrecho de Magallanes, Chile.</article-title> <source>Anales del Instituto de la Patagonia</source> <volume>39</volume>(<issue>2</issue>): <fpage>73</fpage>–<lpage>89</lpage>. doi: <ext-link ext-link-type="doi" xlink:href="10.4067/S0718-686X2011000200006" xlink:type="simple">10.4067/S0718-686X2011000200006</ext-link> </mixed-citation></ref><ref id="B198"><mixed-citation xmlns:xlink="http://www.w3.org/1999/xlink" xlink:type="simple"><person-group><name name-style="western"><surname>Zelaya</surname><given-names>DG</given-names></name></person-group> (<year>2004</year>) <article-title>The genus <italic><tp:taxon-name><tp:taxon-name-part taxon-name-part-type="genus">Margarella</tp:taxon-name-part></tp:taxon-name></italic> Thiele, 1893 (<tp:taxon-name><tp:taxon-name-part taxon-name-part-type="class">Gastropoda</tp:taxon-name-part></tp:taxon-name>: <tp:taxon-name><tp:taxon-name-part taxon-name-part-type="family">Trochidae</tp:taxon-name-part></tp:taxon-name>) in the southwestern Atlantic ocean.</article-title> <source>The Nautilus</source> <volume>118</volume>(<issue>3</issue>): <fpage>112</fpage>–<lpage>120</lpage>. </mixed-citation></ref><ref id="B79"><mixed-citation xmlns:xlink="http://www.w3.org/1999/xlink" xlink:type="simple"><person-group><name name-style="western"><surname>Lamy</surname><given-names>E</given-names></name></person-group> (<year>1905</year>) <article-title>Gastropodes prosobranches recueillis par l’Expédition Antarctique Française du Dr. Charcot.</article-title> <source>Bulletin du Muséum National d’Histoire Naturelle</source> <volume>11</volume>: <fpage>475</fpage>–<lpage>483</lpage>. </mixed-citation></ref><ref id="B101"><mixed-citation xmlns:xlink="http://www.w3.org/1999/xlink" xlink:type="simple"><person-group><name name-style="western"><surname>Melvill</surname><given-names>JC</given-names></name><name name-style="western"><surname>Standen</surname><given-names>P</given-names></name></person-group> (<year>1898</year>) <article-title>Notes on a collection of marine shells from Lively Island, Falklands, with list of species.</article-title> <source>Journal of Conchology</source> <volume>9</volume>: <fpage>97</fpage>–<lpage>105</lpage>. </mixed-citation></ref><ref id="B170"><mixed-citation xmlns:xlink="http://www.w3.org/1999/xlink" xlink:type="simple"><person-group><name name-style="western"><surname>Strebel</surname><given-names>H</given-names></name></person-group> (<year>1905a</year>) <article-title>Beiträge zur Kenntnis der Molluskenfauna der Magalhaen-Provinz, II. Die Trochiden.</article-title> <source>Zoologische Jahrbücher</source> <supplement>Suppl. 8</supplement>: <fpage>121</fpage>–<lpage>166</lpage>. </mixed-citation></ref><ref id="B33"><mixed-citation xmlns:xlink="http://www.w3.org/1999/xlink" xlink:type="simple"><person-group><name name-style="western"><surname>Castellanos</surname><given-names>ZA</given-names></name><name name-style="western"><surname>Landoni</surname><given-names>NA</given-names></name></person-group> (<year>1989</year>) <source>Catálogo descriptivo de la malacofauna marina Magallánica 3. <tp:taxon-name><tp:taxon-name-part taxon-name-part-type="above-genus">Archigastropoda</tp:taxon-name-part></tp:taxon-name>.</source> <publisher-name>Comisión de Investigaciones Científicas</publisher-name>, <publisher-loc>Provincia de Buenos Aires</publisher-loc>, <size units="page">40 pp</size>. </mixed-citation></ref><ref id="B102"><mixed-citation xmlns:xlink="http://www.w3.org/1999/xlink" xlink:type="simple"><person-group><name name-style="western"><surname>Melvill</surname><given-names>JC</given-names></name><name name-style="western"><surname>Standen</surname><given-names>P</given-names></name></person-group> (<year>1907</year>) <article-title>The Marine <tp:taxon-name><tp:taxon-name-part taxon-name-part-type="phylum">Mollusca</tp:taxon-name-part></tp:taxon-name> of the Scottish National Antarctic Expedition.</article-title> <source>Transactions of the Royal Society of Edinburgh</source> <volume>46</volume>: <fpage>119</fpage>–<lpage>157</lpage>. doi: <ext-link ext-link-type="doi" xlink:href="10.1017/S0080456800015647" xlink:type="simple">10.1017/S0080456800015647</ext-link> </mixed-citation></ref><ref id="B187"><mixed-citation xmlns:xlink="http://www.w3.org/1999/xlink" xlink:type="simple"><institution xlink:type="simple">USNM</institution> (<year>2010</year>) <source>National Collection of the Smithsonian National Museum of Natural History</source>, USNM. <ext-link ext-link-type="uri" xlink:href="http://invertebrates.si.edu/" xlink:type="simple">http://invertebrates.si.edu/</ext-link> [<date-in-citation content-type="access-date">accessed 3 May 2013</date-in-citation>] </mixed-citation></ref><ref id="B194"><mixed-citation xmlns:xlink="http://www.w3.org/1999/xlink" xlink:type="simple"><person-group><name name-style="western"><surname>Watson</surname><given-names>RB</given-names></name></person-group> (<year>1886</year>) <article-title>Report on the <tp:taxon-name><tp:taxon-name-part taxon-name-part-type="class">Scaphopoda</tp:taxon-name-part></tp:taxon-name> and <tp:taxon-name><tp:taxon-name-part taxon-name-part-type="class">Gasteropoda</tp:taxon-name-part></tp:taxon-name> collected by H.M.S. Challenger during the years 1873–76.</article-title> <source>Report on the Scientific Results of the Voyage of H.M.S. Challenger, 1873–1876, Zoology</source> <volume>15</volume>: <fpage>1</fpage>–<lpage>756</lpage>. </mixed-citation></ref><ref id="B17"><mixed-citation xmlns:xlink="http://www.w3.org/1999/xlink" xlink:type="simple"><person-group><name name-style="western"><surname>Branch</surname><given-names>ML</given-names></name><name name-style="western"><surname>Arnaud</surname><given-names>PM</given-names></name><name name-style="western"><surname>Cantera</surname><given-names>J</given-names></name><name name-style="western"><surname>Gianakouras</surname><given-names>D</given-names></name></person-group> (<year>1991</year>) <article-title>The benthic <tp:taxon-name><tp:taxon-name-part taxon-name-part-type="phylum">Mollusca</tp:taxon-name-part></tp:taxon-name> and <tp:taxon-name><tp:taxon-name-part taxon-name-part-type="phylum">Brachiopoda</tp:taxon-name-part></tp:taxon-name> of subantarctic Marion and Prince Edward Islands: 1) Illustrated keys to the species. 2) Records of the 1982–1989.</article-title> <source>University of Cape Town Surveys. South African Journal of Antarctic Research</source> <volume>21</volume>(<issue>1</issue>): <fpage>45</fpage>–<lpage>64</lpage>. </mixed-citation></ref><ref id="B156"><mixed-citation xmlns:xlink="http://www.w3.org/1999/xlink" xlink:type="simple"><person-group><name name-style="western"><surname>Smith</surname><given-names>EA</given-names></name></person-group> (<year>1879</year>) <article-title><tp:taxon-name><tp:taxon-name-part taxon-name-part-type="phylum">Mollusca</tp:taxon-name-part></tp:taxon-name>. <abbrev xlink:title="Antarctica" xlink:type="simple">An</abbrev> account of the petrological, botanical and zoological collection made in Kerguelen´s Island and Rodriguez during the Transit of “Venus” Expedition in the years 1874–75.</article-title> <source>Philosophical Transactions of the Royal Society of London</source> <volume>168</volume>: <fpage>167</fpage>–<lpage>192</lpage>. doi: <ext-link ext-link-type="doi" xlink:href="10.1098/rstl.1879.0015" xlink:type="simple">10.1098/rstl.1879.0015</ext-link> </mixed-citation></ref><ref id="B98"><mixed-citation xmlns:xlink="http://www.w3.org/1999/xlink" xlink:type="simple"><person-group><name name-style="western"><surname>Martens</surname><given-names>E</given-names></name><name name-style="western"><surname>Thiele</surname><given-names>J</given-names></name></person-group> (<year>1904</year>) <article-title>Die beschalten Gasteropoden der deutschen Tiefsee-Expedition.</article-title> <source>Wissenschaftliche Ergebnisse der Deutschen Tiefsee-Expedition auf dem Dampfer „Valdivia“ 1898–1899</source> <volume>7</volume>: <fpage>1</fpage>–<lpage>146</lpage>. </mixed-citation></ref><ref id="B177"><mixed-citation xmlns:xlink="http://www.w3.org/1999/xlink" xlink:type="simple"><person-group><name name-style="western"><surname>Thiele</surname><given-names>J</given-names></name></person-group> (<year>1912</year>) <article-title>Die antarktischen Schnecken und Muscheln.</article-title> In: <person-group><name name-style="western"><surname>Drygalski</surname><given-names>E von</given-names></name></person-group> (<role>Ed.</role>) <source>Deutsche Südpolar-Expedition (1901–1903)</source> <volume>13</volume>: <fpage>183</fpage>–<lpage>286</lpage>. </mixed-citation></ref><ref id="B82"><mixed-citation xmlns:xlink="http://www.w3.org/1999/xlink" xlink:type="simple"><person-group><name name-style="western"><surname>Lamy</surname><given-names>E</given-names></name></person-group> (<year>1915</year>) <article-title>Mollusques recueillis aux îles Kerguelen par M. Loranchet.</article-title> <source>Bulletin du Muséum National d’Histoire Naturelle</source> <volume>21</volume>: <fpage>68</fpage>–<lpage>76</lpage>. </mixed-citation></ref><ref id="B126"><mixed-citation xmlns:xlink="http://www.w3.org/1999/xlink" xlink:type="simple"><person-group><name name-style="western"><surname>Powell</surname><given-names>AWB</given-names></name></person-group> (<year>1957</year>) <article-title><tp:taxon-name><tp:taxon-name-part taxon-name-part-type="phylum">Mollusca</tp:taxon-name-part></tp:taxon-name> of Kerguelen and Macquarie Islands. B. A. N. Z. Antarctic Research Expedition, 1929–1931.</article-title> <source>Report B</source> <volume>6</volume>: <fpage>107</fpage>–<lpage>149</lpage>. </mixed-citation></ref><ref id="B22"><mixed-citation xmlns:xlink="http://www.w3.org/1999/xlink" xlink:type="simple"><person-group><name name-style="western"><surname>Cantera</surname><given-names>JR</given-names></name><name name-style="western"><surname>Arnaud</surname><given-names>P</given-names></name></person-group> (<year>1985</year>) <article-title>Les gastéropodes prosobranches des Îles Kerguelen et Crozet (sud de l’Océan Indien): comparaison écologique et particularités biologiques.</article-title> <source>Comite National Francais pour les Recherches Antarctiques</source> <volume>56</volume>: <fpage>1</fpage>–<lpage>169</lpage>. </mixed-citation></ref></ref-list></tp:taxon-treatment>
