# Supplementary material for: Richness, systematics, and distribution of molluscs associated with the macroalga Gigartina skottsbergii in the Strait of Magellan, Chile: A biogeographic affinity study
Source: Zookeys. 2015 Aug 31;(519):49–100. doi: 10.3897/zookeys.519.9676 (PMC4591604; doi:10.3897/zookeys.519.9676)
Supplement: XML Treatment for Calliostoma nudum [file zookeys.519.9676-treatment18.xml]

<!DOCTYPE tp:taxon-treatment
  PUBLIC "-//TaxonX//DTD Taxonomic Treatment Publishing DTD v0 20100105//EN" "tax-treatment-NSO.dtd">
<tp:taxon-treatment xmlns:tp="http://www.plazi.org/taxpub"><tp:treatment-meta><kwd-group><label>Taxon classification</label><kwd><named-content content-type="kingdom">Animalia</named-content></kwd><kwd><named-content content-type="order">Not assigned</named-content></kwd><kwd><named-content content-type="family">Calliostomatidae</named-content></kwd></kwd-group><mixed-citation publication-type="journal"><person-group><name><surname>Rosenfeld</surname><given-names>Sebastián</given-names></name><name><surname>Aldea</surname><given-names>Cristian</given-names></name><name><surname>Mansilla</surname><given-names>Andrés</given-names></name><name><surname>Marambio</surname><given-names>Johanna</given-names></name><name><surname>Ojeda</surname><given-names>Jaime</given-names></name></person-group><article-title>Richness, systematics, and distribution of molluscs associated with the macroalga <italic><tp:taxon-name><tp:taxon-name-part taxon-name-part-type="genus">Gigartina</tp:taxon-name-part> <tp:taxon-name-part taxon-name-part-type="species">skottsbergii</tp:taxon-name-part></tp:taxon-name></italic> in the Strait of Magellan, Chile: A biogeographic affinity study</article-title><source>Zookeys</source><day>31</day><month>8</month><year>2015</year><volume>2015</volume><issue>519</issue><fpage>49</fpage><lpage>100</lpage><pub-id pub-id-type="doi">10.3897/zookeys.519.9676</pub-id></mixed-citation></tp:treatment-meta><tp:nomenclature><tp:taxon-name>
                        <tp:taxon-name-part taxon-name-part-type="genus">Calliostoma</tp:taxon-name-part>
                        <tp:taxon-name-part taxon-name-part-type="species">nudum</tp:taxon-name-part>
                    </tp:taxon-name><tp:taxon-authority>(Philippi, 1845)</tp:taxon-authority><xref ref-type="fig" rid="F5">Fig. 5A</xref></tp:nomenclature><tp:treatment-sec sec-type="material"><title>Material examined.</title><p>1 <abbrev xmlns:xlink="http://www.w3.org/1999/xlink" xlink:title="number of live specimens collected" xlink:type="simple">spm</abbrev> (13 × 12 mm).</p></tp:treatment-sec><tp:treatment-sec sec-type="Synonymy"><title>Synonymy.</title><p>See <xref ref-type="bibr" rid="B106">Morris and Rosenberg (2005)</xref>.</p></tp:treatment-sec><tp:treatment-sec sec-type="Remarks"><title>Remarks.</title><p><xref ref-type="bibr" rid="B33">Castellanos and Landoni (1989)</xref> commented that this species is a complex variable in which the species <italic><tp:taxon-name><tp:taxon-name-part taxon-name-part-type="genus">Calliostoma</tp:taxon-name-part> <tp:taxon-name-part taxon-name-part-type="species">kophameli</tp:taxon-name-part></tp:taxon-name></italic> Strebel, 1905, <italic><tp:taxon-name><tp:taxon-name-part taxon-name-part-type="genus">Calliostoma</tp:taxon-name-part> <tp:taxon-name-part taxon-name-part-type="species">venustulum</tp:taxon-name-part></tp:taxon-name></italic> (Strebel, 1908), and <italic><tp:taxon-name><tp:taxon-name-part taxon-name-part-type="genus">Calliostoma</tp:taxon-name-part> <tp:taxon-name-part taxon-name-part-type="species">falklandicum</tp:taxon-name-part></tp:taxon-name></italic> (Strebel, 1908) appear to be simply different morphotypes of the species <italic><tp:taxon-name><tp:taxon-name-part taxon-name-part-type="genus">Calliostoma</tp:taxon-name-part> <tp:taxon-name-part taxon-name-part-type="species">nudum</tp:taxon-name-part></tp:taxon-name></italic>. Accordingly, a morphological study is required that details the various examples of the species.</p></tp:treatment-sec><tp:treatment-sec sec-type="Distribution"><title>Distribution.</title><p>Magellanic: Strait of Magellan (<xref ref-type="bibr" rid="B31">Castellanos and Fernández 1976</xref>): eastern micro-basin of the Strait of Magellan (<xref ref-type="bibr" rid="B139">Ríos et al. 2003</xref>) and Punta Santa María (this record); Beagle Channel (<xref ref-type="bibr" rid="B112">Osorio 1999</xref>) and Cape Horn (<xref ref-type="bibr" rid="B112">Osorio 1999</xref>, <xref ref-type="bibr" rid="B88">Linse 2002</xref>); Malvinas/Falkland Islands (<xref ref-type="bibr" rid="B140">Rochebrune and Mabille 1889</xref>, <xref ref-type="bibr" rid="B170">Strebel 1905a</xref>, <xref ref-type="bibr" rid="B173">1908</xref>), Port Albemarle (<xref ref-type="bibr" rid="B173">Strebel 1908</xref>), Le Maire Strait (<xref ref-type="bibr" rid="B170">Strebel 1905a</xref>), and Staten Island (<xref ref-type="bibr" rid="B33">Castellanos and Landoni 1989</xref>). <abbrev xmlns:xlink="http://www.w3.org/1999/xlink" xlink:title="Warm Temperate South-western Atlantic" xlink:type="simple">WTSA</abbrev>: At 38°S (<xref ref-type="bibr" rid="B31">Castellanos and Fernández 1976</xref>).</p><fig id="F5" position="float" orientation="portrait"><label>Figure 5.</label><caption><p><bold>A</bold> <italic><tp:taxon-name><tp:taxon-name-part taxon-name-part-type="genus">Calliostoma</tp:taxon-name-part> <tp:taxon-name-part taxon-name-part-type="species">nudum</tp:taxon-name-part></tp:taxon-name></italic> (13 × 12 mm) <bold>B</bold> <italic><tp:taxon-name><tp:taxon-name-part taxon-name-part-type="genus">Calliostoma</tp:taxon-name-part> <tp:taxon-name-part taxon-name-part-type="species">modestulum</tp:taxon-name-part></tp:taxon-name></italic> (15 × 13 mm) <bold>C</bold> <italic><tp:taxon-name><tp:taxon-name-part taxon-name-part-type="genus">Photinastoma</tp:taxon-name-part> <tp:taxon-name-part taxon-name-part-type="species">taeniatum</tp:taxon-name-part></tp:taxon-name></italic> (10 × 12 mm) <bold>D</bold> <italic><tp:taxon-name><tp:taxon-name-part taxon-name-part-type="genus">Trochita</tp:taxon-name-part> <tp:taxon-name-part taxon-name-part-type="species">pileus</tp:taxon-name-part></tp:taxon-name></italic> (22 × 10 mm) <bold>E</bold> <italic><tp:taxon-name><tp:taxon-name-part taxon-name-part-type="genus">Fusitriton</tp:taxon-name-part> <tp:taxon-name-part taxon-name-part-type="species">magellanicus</tp:taxon-name-part></tp:taxon-name></italic> (84 × 40 mm) <bold>F</bold> <italic><tp:taxon-name><tp:taxon-name-part taxon-name-part-type="genus">Eatoniella</tp:taxon-name-part> <tp:taxon-name-part taxon-name-part-type="species">nigra</tp:taxon-name-part></tp:taxon-name></italic> (2 × 1 mm) <bold>G</bold> <italic><tp:taxon-name><tp:taxon-name-part taxon-name-part-type="genus">Eumetula</tp:taxon-name-part> <tp:taxon-name-part taxon-name-part-type="species">pulla</tp:taxon-name-part></tp:taxon-name></italic> (7 × 3 mm) <bold>H</bold> <italic><tp:taxon-name><tp:taxon-name-part taxon-name-part-type="genus">Savatieria</tp:taxon-name-part> <tp:taxon-name-part taxon-name-part-type="species">meridionalis</tp:taxon-name-part></tp:taxon-name></italic> (5 × 2 mm).</p></caption><graphic xmlns:xlink="http://www.w3.org/1999/xlink" xlink:href="zookeys-519-049-g005.jpg" position="float" orientation="portrait" xlink:type="simple" id="oo_55361.jpg"/></fig></tp:treatment-sec><ref-list><ref id="B106"><mixed-citation xmlns:xlink="http://www.w3.org/1999/xlink" xlink:type="simple"><person-group><name name-style="western"><surname>Morris</surname><given-names>PJ</given-names></name><name name-style="western"><surname>Rosenberg</surname><given-names>G</given-names></name></person-group> (<year>2005</year>) <source>Search interface and documentation for Malacolog, an online database of Western Atlantic marine Mollusks</source>. <ext-link ext-link-type="uri" xlink:href="http://www.malacolog.org" xlink:type="simple">http://www.malacolog.org</ext-link> <comment>[WWW database (version 4.1.1)]</comment> [<date-in-citation content-type="access-date">accessed 25 Apr. 2012</date-in-citation>] </mixed-citation></ref><ref id="B33"><mixed-citation xmlns:xlink="http://www.w3.org/1999/xlink" xlink:type="simple"><person-group><name name-style="western"><surname>Castellanos</surname><given-names>ZA</given-names></name><name name-style="western"><surname>Landoni</surname><given-names>NA</given-names></name></person-group> (<year>1989</year>) <source>Catálogo descriptivo de la malacofauna marina Magallánica 3. <tp:taxon-name><tp:taxon-name-part taxon-name-part-type="above-genus">Archigastropoda</tp:taxon-name-part></tp:taxon-name>.</source> <publisher-name>Comisión de Investigaciones Científicas</publisher-name>, <publisher-loc>Provincia de Buenos Aires</publisher-loc>, <size units="page">40 pp</size>. </mixed-citation></ref><ref id="B31"><mixed-citation xmlns:xlink="http://www.w3.org/1999/xlink" xlink:type="simple"><person-group><name name-style="western"><surname>Castellanos</surname><given-names>ZA</given-names></name><name name-style="western"><surname>Fernández</surname><given-names>D</given-names></name></person-group> (<year>1976</year>) <article-title>Los géneros <italic><tp:taxon-name><tp:taxon-name-part taxon-name-part-type="genus">Calliostoma</tp:taxon-name-part></tp:taxon-name></italic> y <italic><tp:taxon-name><tp:taxon-name-part taxon-name-part-type="genus">Neocalliostoma</tp:taxon-name-part></tp:taxon-name></italic> del mar argentino con especial referencia al área subantártica.</article-title> <source>Revista del Museo de La Plata</source> <volume>12</volume>(<issue>116</issue>): <fpage>135</fpage>–<lpage>156</lpage>. </mixed-citation></ref><ref id="B139"><mixed-citation xmlns:xlink="http://www.w3.org/1999/xlink" xlink:type="simple"><person-group><name name-style="western"><surname>Ríos</surname><given-names>C</given-names></name><name name-style="western"><surname>Mutschke</surname><given-names>E</given-names></name><name name-style="western"><surname>Morrison</surname><given-names>E</given-names></name></person-group> (<year>2003</year>) <article-title>Biodiversidad bentónica sublitoral en el estrecho de Magallanes, Chile.</article-title> <source>Revista de Biología Marina y Oceanografía</source> <volume>38</volume>(<issue>1</issue>): <fpage>1</fpage>–<lpage>12</lpage>. </mixed-citation></ref><ref id="B112"><mixed-citation xmlns:xlink="http://www.w3.org/1999/xlink" xlink:type="simple"><person-group><name name-style="western"><surname>Osorio</surname><given-names>C</given-names></name></person-group> (<year>1999</year>) <article-title>Gastrópodos Prosobranquios del Extremo sur de Chile.</article-title> <source>Museo Nacional de Historia Natural, Chile</source> <volume>48</volume>: <fpage>37</fpage>–<lpage>49</lpage>. </mixed-citation></ref><ref id="B88"><mixed-citation xmlns:xlink="http://www.w3.org/1999/xlink" xlink:type="simple"><person-group><name name-style="western"><surname>Linse</surname><given-names>K</given-names></name></person-group> (<year>2002</year>) <article-title>The shelled magellanic <tp:taxon-name><tp:taxon-name-part taxon-name-part-type="phylum">Mollusca</tp:taxon-name-part></tp:taxon-name>: with special reference to biogeographic relations in the Southern Ocean.</article-title> <source>Theses Zoologicae</source> <volume>34</volume>: <fpage>1</fpage>–<lpage>252</lpage>. </mixed-citation></ref><ref id="B140"><mixed-citation xmlns:xlink="http://www.w3.org/1999/xlink" xlink:type="simple"><person-group><name name-style="western"><surname>Rochebrune</surname><given-names>AT</given-names></name><name name-style="western"><surname>Mabille</surname><given-names>J</given-names></name></person-group> (<year>1889</year>) <source>Mollusques. Mission Scientifique du Cap Horn.</source> <volume>VI</volume>, <volume-series>Zoologie</volume-series>, <publisher-loc>Paris</publisher-loc>, <size units="page">129 pp</size>. </mixed-citation></ref><ref id="B170"><mixed-citation xmlns:xlink="http://www.w3.org/1999/xlink" xlink:type="simple"><person-group><name name-style="western"><surname>Strebel</surname><given-names>H</given-names></name></person-group> (<year>1905a</year>) <article-title>Beiträge zur Kenntnis der Molluskenfauna der Magalhaen-Provinz, II. Die Trochiden.</article-title> <source>Zoologische Jahrbücher</source> <supplement>Suppl. 8</supplement>: <fpage>121</fpage>–<lpage>166</lpage>. </mixed-citation></ref><ref id="B173"><mixed-citation xmlns:xlink="http://www.w3.org/1999/xlink" xlink:type="simple"><person-group><name name-style="western"><surname>Strebel</surname><given-names>H</given-names></name></person-group> (<year>1908</year>) <article-title>Die Gastropoden (mit Ausnahme de nackten Opisthobranchier).</article-title> <source>Wissenschaftliche Ergebnisse der Schwedischen Südpolar-Expedition 1901–1903</source> <volume>6</volume>(<issue>1</issue>): <fpage>1</fpage>–<lpage>111</lpage>. </mixed-citation></ref></ref-list></tp:taxon-treatment>
