# Supplementary material for: Richness, systematics, and distribution of molluscs associated with the macroalga Gigartina skottsbergii in the Strait of Magellan, Chile: A biogeographic affinity study
Source: Zookeys. 2015 Aug 31;(519):49–100. doi: 10.3897/zookeys.519.9676 (PMC4591604; doi:10.3897/zookeys.519.9676)
Supplement: XML Treatment for Trochita pileus [file zookeys.519.9676-treatment21.xml]

<!DOCTYPE tp:taxon-treatment
  PUBLIC "-//TaxonX//DTD Taxonomic Treatment Publishing DTD v0 20100105//EN" "tax-treatment-NSO.dtd">
<tp:taxon-treatment xmlns:tp="http://www.plazi.org/taxpub"><tp:treatment-meta><kwd-group><label>Taxon classification</label><kwd><named-content content-type="kingdom">Animalia</named-content></kwd><kwd><named-content content-type="order">Littorinimorpha</named-content></kwd><kwd><named-content content-type="family">Calyptraeidae</named-content></kwd></kwd-group><mixed-citation publication-type="journal"><person-group><name><surname>Rosenfeld</surname><given-names>Sebastián</given-names></name><name><surname>Aldea</surname><given-names>Cristian</given-names></name><name><surname>Mansilla</surname><given-names>Andrés</given-names></name><name><surname>Marambio</surname><given-names>Johanna</given-names></name><name><surname>Ojeda</surname><given-names>Jaime</given-names></name></person-group><article-title>Richness, systematics, and distribution of molluscs associated with the macroalga <italic><tp:taxon-name><tp:taxon-name-part taxon-name-part-type="genus">Gigartina</tp:taxon-name-part> <tp:taxon-name-part taxon-name-part-type="species">skottsbergii</tp:taxon-name-part></tp:taxon-name></italic> in the Strait of Magellan, Chile: A biogeographic affinity study</article-title><source>Zookeys</source><day>31</day><month>8</month><year>2015</year><volume>2015</volume><issue>519</issue><fpage>49</fpage><lpage>100</lpage><pub-id pub-id-type="doi">10.3897/zookeys.519.9676</pub-id></mixed-citation></tp:treatment-meta><tp:nomenclature><tp:taxon-name>
                        <tp:taxon-name-part taxon-name-part-type="genus">Trochita</tp:taxon-name-part>
                        <tp:taxon-name-part taxon-name-part-type="species">pileus</tp:taxon-name-part>
                    </tp:taxon-name><tp:taxon-authority>(Lamark, 1822)</tp:taxon-authority><xref ref-type="fig" rid="F5">Fig. 5D</xref></tp:nomenclature><tp:treatment-sec sec-type="material"><title>Material examined.</title><p>94 <abbrev xmlns:xlink="http://www.w3.org/1999/xlink" xlink:title="number of live specimens collected" xlink:type="simple">spm</abbrev> (2 × 1 – 22 × 10 mm).</p></tp:treatment-sec><tp:treatment-sec sec-type="Synonymy"><title>Synonymy.</title><p>See <xref ref-type="bibr" rid="B88">Linse (2002)</xref>.</p></tp:treatment-sec><tp:treatment-sec sec-type="Remarks"><title>Remarks.</title><p>This species has a very similar external morphology to <italic><tp:taxon-name><tp:taxon-name-part taxon-name-part-type="genus">Trochita</tp:taxon-name-part> <tp:taxon-name-part taxon-name-part-type="species">pileolus</tp:taxon-name-part></tp:taxon-name></italic> (d’Orbigny, 1984). <xref ref-type="bibr" rid="B2">Aldea and Rosenfeld (2011)</xref> explained that the most conspicuous external difference is that <italic><tp:taxon-name><tp:taxon-name-part taxon-name-part-type="genus">Trochita</tp:taxon-name-part> <tp:taxon-name-part taxon-name-part-type="species">pileus</tp:taxon-name-part></tp:taxon-name></italic> has a smoother protoconch while <italic><tp:taxon-name><tp:taxon-name-part taxon-name-part-type="genus">Trochita</tp:taxon-name-part> <tp:taxon-name-part taxon-name-part-type="species">pileolus</tp:taxon-name-part></tp:taxon-name></italic> has a wrinkled protoconch. <xref ref-type="bibr" rid="B135">Reid and Osorio (2000)</xref> denied the presence of the species <italic><tp:taxon-name><tp:taxon-name-part taxon-name-part-type="genus">Trochita</tp:taxon-name-part> <tp:taxon-name-part taxon-name-part-type="species">trochiformis</tp:taxon-name-part></tp:taxon-name></italic> in Tierra del Fuego and the Strait of Magellan, previously reported by <xref ref-type="bibr" rid="B26">Carcelles and Williamson (1951)</xref>, claiming that this record was probably referring to the species <italic><tp:taxon-name><tp:taxon-name-part taxon-name-part-type="genus">Trochita</tp:taxon-name-part> <tp:taxon-name-part taxon-name-part-type="species">pileus</tp:taxon-name-part></tp:taxon-name></italic>.</p></tp:treatment-sec><tp:treatment-sec sec-type="Distribution"><title>Distribution.</title><p><abbrev xmlns:xlink="http://www.w3.org/1999/xlink" xlink:title="Warm Temperate South-eastern Pacific" xlink:type="simple">WTSP</abbrev>: Santa María Island (<xref ref-type="bibr" rid="B6">Aldea and Valdovinos 2005</xref>), Lebu (<xref ref-type="bibr" rid="B6">Aldea and Valdovinos 2005</xref>), and Mocha Island (<xref ref-type="bibr" rid="B6">Aldea and Valdovinos 2005</xref>). Magellanic: Strait of Magellan (<xref ref-type="bibr" rid="B2">Aldea and Rosenfeld 2011</xref>): Laredo Bay (<xref ref-type="bibr" rid="B107">Mutschke et al. 1998</xref>, <xref ref-type="bibr" rid="B88">Linse 2002</xref>), eastern micro-basin of the Strait of Magellan (<xref ref-type="bibr" rid="B112">Osorio 1999</xref>, <xref ref-type="bibr" rid="B88">Linse 2002</xref>, <xref ref-type="bibr" rid="B139">Ríos et al. 2003</xref>), Cape Froward (<xref ref-type="bibr" rid="B112">Osorio 1999</xref>), and Voces Bay (<xref ref-type="bibr" rid="B88">Linse 2002</xref>); Punta Rico (<xref ref-type="bibr" rid="B88">Linse 2002</xref>), Picton Island (<xref ref-type="bibr" rid="B88">Linse 2002</xref>), Gardiner Island (<xref ref-type="bibr" rid="B88">Linse 2002</xref>), Brecknock Channel (<xref ref-type="bibr" rid="B88">Linse 2002</xref>), Beagle Channel (<xref ref-type="bibr" rid="B112">Osorio 1999</xref>), Goree Passage (<xref ref-type="bibr" rid="B88">Linse 2002</xref>), and Staten Island (<xref ref-type="bibr" rid="B187">USNM 2010</xref>). <abbrev xmlns:xlink="http://www.w3.org/1999/xlink" xlink:title="Warm Temperate South-western Atlantic" xlink:type="simple">WTSA</abbrev>: in Buenos Aires Province (<xref ref-type="bibr" rid="B173">Strebel 1908</xref>).</p></tp:treatment-sec><tp:treatment-sec><!--Section generated to contain objects referenced in tp:taxon-treatment.--><fig id="F5" position="float" orientation="portrait"><label>Figure 5.</label><caption><p><bold>A</bold> <italic><tp:taxon-name><tp:taxon-name-part taxon-name-part-type="genus">Calliostoma</tp:taxon-name-part> <tp:taxon-name-part taxon-name-part-type="species">nudum</tp:taxon-name-part></tp:taxon-name></italic> (13 × 12 mm) <bold>B</bold> <italic><tp:taxon-name><tp:taxon-name-part taxon-name-part-type="genus">Calliostoma</tp:taxon-name-part> <tp:taxon-name-part taxon-name-part-type="species">modestulum</tp:taxon-name-part></tp:taxon-name></italic> (15 × 13 mm) <bold>C</bold> <italic><tp:taxon-name><tp:taxon-name-part taxon-name-part-type="genus">Photinastoma</tp:taxon-name-part> <tp:taxon-name-part taxon-name-part-type="species">taeniatum</tp:taxon-name-part></tp:taxon-name></italic> (10 × 12 mm) <bold>D</bold> <italic><tp:taxon-name><tp:taxon-name-part taxon-name-part-type="genus">Trochita</tp:taxon-name-part> <tp:taxon-name-part taxon-name-part-type="species">pileus</tp:taxon-name-part></tp:taxon-name></italic> (22 × 10 mm) <bold>E</bold> <italic><tp:taxon-name><tp:taxon-name-part taxon-name-part-type="genus">Fusitriton</tp:taxon-name-part> <tp:taxon-name-part taxon-name-part-type="species">magellanicus</tp:taxon-name-part></tp:taxon-name></italic> (84 × 40 mm) <bold>F</bold> <italic><tp:taxon-name><tp:taxon-name-part taxon-name-part-type="genus">Eatoniella</tp:taxon-name-part> <tp:taxon-name-part taxon-name-part-type="species">nigra</tp:taxon-name-part></tp:taxon-name></italic> (2 × 1 mm) <bold>G</bold> <italic><tp:taxon-name><tp:taxon-name-part taxon-name-part-type="genus">Eumetula</tp:taxon-name-part> <tp:taxon-name-part taxon-name-part-type="species">pulla</tp:taxon-name-part></tp:taxon-name></italic> (7 × 3 mm) <bold>H</bold> <italic><tp:taxon-name><tp:taxon-name-part taxon-name-part-type="genus">Savatieria</tp:taxon-name-part> <tp:taxon-name-part taxon-name-part-type="species">meridionalis</tp:taxon-name-part></tp:taxon-name></italic> (5 × 2 mm).</p></caption><graphic xmlns:xlink="http://www.w3.org/1999/xlink" xlink:href="zookeys-519-049-g005.jpg" position="float" orientation="portrait" xlink:type="simple" id="oo_55361.jpg"/></fig></tp:treatment-sec><ref-list><ref id="B88"><mixed-citation xmlns:xlink="http://www.w3.org/1999/xlink" xlink:type="simple"><person-group><name name-style="western"><surname>Linse</surname><given-names>K</given-names></name></person-group> (<year>2002</year>) <article-title>The shelled magellanic <tp:taxon-name><tp:taxon-name-part taxon-name-part-type="phylum">Mollusca</tp:taxon-name-part></tp:taxon-name>: with special reference to biogeographic relations in the Southern Ocean.</article-title> <source>Theses Zoologicae</source> <volume>34</volume>: <fpage>1</fpage>–<lpage>252</lpage>. </mixed-citation></ref><ref id="B2"><mixed-citation xmlns:xlink="http://www.w3.org/1999/xlink" xlink:type="simple"><person-group><name name-style="western"><surname>Aldea</surname><given-names>C</given-names></name><name name-style="western"><surname>Rosenfeld</surname><given-names>S</given-names></name></person-group> (<year>2011</year>) <article-title>Moluscos intermareales de la Playa Buque Quemado (Estrecho de Magallanes, Chile).</article-title> <source>Revista de Biología Marina y Oceanografía</source> <volume>46</volume>(<issue>2</issue>): <fpage>115</fpage>–<lpage>124</lpage>. doi: <ext-link ext-link-type="doi" xlink:href="10.4067/S0718-19572011000200002" xlink:type="simple">10.4067/S0718-19572011000200002</ext-link> </mixed-citation></ref><ref id="B135"><mixed-citation xmlns:xlink="http://www.w3.org/1999/xlink" xlink:type="simple"><person-group><name name-style="western"><surname>Reid</surname><given-names>DG</given-names></name><name name-style="western"><surname>Osorio</surname><given-names>C</given-names></name></person-group> (<year>2000</year>) <article-title>The shallow-water marine mollusca of the Estero Elefantes and Laguna San Rafael, southern Chile. Bulletin of the British Museum (Natural History).</article-title> <source>Zoology</source> <volume>66</volume>(<issue>2</issue>): <fpage>109</fpage>–<lpage>146</lpage>. </mixed-citation></ref><ref id="B26"><mixed-citation xmlns:xlink="http://www.w3.org/1999/xlink" xlink:type="simple"><person-group><name name-style="western"><surname>Carcelles</surname><given-names>A</given-names></name><name name-style="western"><surname>Williamson</surname><given-names>SI</given-names></name></person-group> (<year>1951</year>) <article-title>Catálogo de Moluscos de la Provincia Magallanica.</article-title> <source>Revista del Museo Argentino de Ciencias Naturales «Bernardino Rivadavia»</source> <volume>2</volume>: <fpage>225</fpage>–<lpage>383</lpage>. </mixed-citation></ref><ref id="B6"><mixed-citation xmlns:xlink="http://www.w3.org/1999/xlink" xlink:type="simple"><person-group><name name-style="western"><surname>Aldea</surname><given-names>C</given-names></name><name name-style="western"><surname>Valdovinos</surname><given-names>C</given-names></name></person-group> (<year>2005</year>) <article-title>Moluscos del intermareal rocoso del centro-sur de Chile (36°– 38°S): taxonomía y clave de identificación.</article-title> <source>Gayana</source> <volume>69</volume>(<issue>2</issue>): <fpage>364</fpage>–<lpage>396</lpage>. doi: <ext-link ext-link-type="doi" xlink:href="10.4067/s0717-65382005000200014" xlink:type="simple">10.4067/s0717-65382005000200014</ext-link> </mixed-citation></ref><ref id="B107"><mixed-citation xmlns:xlink="http://www.w3.org/1999/xlink" xlink:type="simple"><person-group><name name-style="western"><surname>Mutschke</surname><given-names>E</given-names></name><name name-style="western"><surname>Ríos</surname><given-names>C</given-names></name><name name-style="western"><surname>Montiel</surname><given-names>A</given-names></name></person-group> (<year>1998</year>) <article-title>Situación actual de la macrofauna presente en el intermareal de bloques y cantos de Bahía Laredo, Estrecho de Magallanes.</article-title> <source>Anales del Instituto de la Patagonia, Serie Ciencias Naturales</source> <volume>26</volume>: <fpage>5</fpage>–<lpage>29</lpage>. </mixed-citation></ref><ref id="B112"><mixed-citation xmlns:xlink="http://www.w3.org/1999/xlink" xlink:type="simple"><person-group><name name-style="western"><surname>Osorio</surname><given-names>C</given-names></name></person-group> (<year>1999</year>) <article-title>Gastrópodos Prosobranquios del Extremo sur de Chile.</article-title> <source>Museo Nacional de Historia Natural, Chile</source> <volume>48</volume>: <fpage>37</fpage>–<lpage>49</lpage>. </mixed-citation></ref><ref id="B139"><mixed-citation xmlns:xlink="http://www.w3.org/1999/xlink" xlink:type="simple"><person-group><name name-style="western"><surname>Ríos</surname><given-names>C</given-names></name><name name-style="western"><surname>Mutschke</surname><given-names>E</given-names></name><name name-style="western"><surname>Morrison</surname><given-names>E</given-names></name></person-group> (<year>2003</year>) <article-title>Biodiversidad bentónica sublitoral en el estrecho de Magallanes, Chile.</article-title> <source>Revista de Biología Marina y Oceanografía</source> <volume>38</volume>(<issue>1</issue>): <fpage>1</fpage>–<lpage>12</lpage>. </mixed-citation></ref><ref id="B187"><mixed-citation xmlns:xlink="http://www.w3.org/1999/xlink" xlink:type="simple"><institution xlink:type="simple">USNM</institution> (<year>2010</year>) <source>National Collection of the Smithsonian National Museum of Natural History</source>, USNM. <ext-link ext-link-type="uri" xlink:href="http://invertebrates.si.edu/" xlink:type="simple">http://invertebrates.si.edu/</ext-link> [<date-in-citation content-type="access-date">accessed 3 May 2013</date-in-citation>] </mixed-citation></ref><ref id="B173"><mixed-citation xmlns:xlink="http://www.w3.org/1999/xlink" xlink:type="simple"><person-group><name name-style="western"><surname>Strebel</surname><given-names>H</given-names></name></person-group> (<year>1908</year>) <article-title>Die Gastropoden (mit Ausnahme de nackten Opisthobranchier).</article-title> <source>Wissenschaftliche Ergebnisse der Schwedischen Südpolar-Expedition 1901–1903</source> <volume>6</volume>(<issue>1</issue>): <fpage>1</fpage>–<lpage>111</lpage>. </mixed-citation></ref></ref-list></tp:taxon-treatment>
