# Supplementary material for: Richness, systematics, and distribution of molluscs associated with the macroalga Gigartina skottsbergii in the Strait of Magellan, Chile: A biogeographic affinity study
Source: Zookeys. 2015 Aug 31;(519):49–100. doi: 10.3897/zookeys.519.9676 (PMC4591604; doi:10.3897/zookeys.519.9676)
Supplement: XML Treatment for Eatoniella nigra [file zookeys.519.9676-treatment23.xml]

<!DOCTYPE tp:taxon-treatment
  PUBLIC "-//TaxonX//DTD Taxonomic Treatment Publishing DTD v0 20100105//EN" "tax-treatment-NSO.dtd">
<tp:taxon-treatment xmlns:tp="http://www.plazi.org/taxpub"><tp:treatment-meta><kwd-group><label>Taxon classification</label><kwd><named-content content-type="kingdom">Animalia</named-content></kwd><kwd><named-content content-type="order">Littorinimorpha</named-content></kwd><kwd><named-content content-type="family">Eatoniellidae</named-content></kwd></kwd-group><mixed-citation publication-type="journal"><person-group><name><surname>Rosenfeld</surname><given-names>Sebastián</given-names></name><name><surname>Aldea</surname><given-names>Cristian</given-names></name><name><surname>Mansilla</surname><given-names>Andrés</given-names></name><name><surname>Marambio</surname><given-names>Johanna</given-names></name><name><surname>Ojeda</surname><given-names>Jaime</given-names></name></person-group><article-title>Richness, systematics, and distribution of molluscs associated with the macroalga <italic><tp:taxon-name><tp:taxon-name-part taxon-name-part-type="genus">Gigartina</tp:taxon-name-part> <tp:taxon-name-part taxon-name-part-type="species">skottsbergii</tp:taxon-name-part></tp:taxon-name></italic> in the Strait of Magellan, Chile: A biogeographic affinity study</article-title><source>Zookeys</source><day>31</day><month>8</month><year>2015</year><volume>2015</volume><issue>519</issue><fpage>49</fpage><lpage>100</lpage><pub-id pub-id-type="doi">10.3897/zookeys.519.9676</pub-id></mixed-citation></tp:treatment-meta><tp:nomenclature><tp:taxon-name>
                        <tp:taxon-name-part taxon-name-part-type="genus">Eatoniella</tp:taxon-name-part>
                        <tp:taxon-name-part taxon-name-part-type="species">nigra</tp:taxon-name-part>
                    </tp:taxon-name><tp:taxon-authority>(d’Orbigny, 1840)</tp:taxon-authority><xref ref-type="fig" rid="F5">Fig. 5F</xref><!--PageBreak--></tp:nomenclature><tp:treatment-sec sec-type="material"><title>Material examined.</title><p>1 <abbrev xmlns:xlink="http://www.w3.org/1999/xlink" xlink:title="number of live specimens collected" xlink:type="simple">spm</abbrev> (2 × 1 mm).</p></tp:treatment-sec><tp:treatment-sec sec-type="Synonymy"><title>Synonymy.</title><p>See <xref ref-type="bibr" rid="B124">Ponder and Worsfold (1994)</xref>.</p></tp:treatment-sec><tp:treatment-sec sec-type="Remarks"><title>Remarks.</title><p>It was described under the name <italic><tp:taxon-name><tp:taxon-name-part taxon-name-part-type="genus">Paludestrina</tp:taxon-name-part> <tp:taxon-name-part taxon-name-part-type="species">nigra</tp:taxon-name-part></tp:taxon-name></italic> d’Orbigny, 1840 for the north of Chile. Afterwards, <xref ref-type="bibr" rid="B96">Marincovich (1973)</xref> described the species <italic><tp:taxon-name><tp:taxon-name-part taxon-name-part-type="genus">Eatoniella</tp:taxon-name-part> <tp:taxon-name-part taxon-name-part-type="species">latina</tp:taxon-name-part></tp:taxon-name></italic> being the first representative <tp:taxon-name><tp:taxon-name-part taxon-name-part-type="family">Eatoniellidae</tp:taxon-name-part></tp:taxon-name> for the Southeast Pacific. However, <xref ref-type="bibr" rid="B124">Ponder and Worsfold (1994)</xref>, upon revising the shells of both species, found a common morphology, lower, more ovular, and thinner than the other black-colored species present in South America. Thus, <italic><tp:taxon-name><tp:taxon-name-part taxon-name-part-type="genus">Eatoniella</tp:taxon-name-part> <tp:taxon-name-part taxon-name-part-type="species">latina</tp:taxon-name-part></tp:taxon-name></italic> is considered a junior synonym of this species. Records from South Africa (<xref ref-type="bibr" rid="B143">Rosenberg et al. 2002</xref>, <xref ref-type="bibr" rid="B109">OBIS 2014</xref>) likely correspond to <italic><tp:taxon-name><tp:taxon-name-part taxon-name-part-type="genus">Eatoniella</tp:taxon-name-part> <tp:taxon-name-part taxon-name-part-type="species">afronigra</tp:taxon-name-part></tp:taxon-name></italic> according to <xref ref-type="bibr" rid="B124">Ponder and Worsfold (1994)</xref>.</p></tp:treatment-sec><tp:treatment-sec sec-type="Distribution"><title>Distribution.</title><p><abbrev xmlns:xlink="http://www.w3.org/1999/xlink" xlink:title="Warm Temperate South-eastern Pacific" xlink:type="simple">WTSP</abbrev>: Iquique (<xref ref-type="bibr" rid="B96">Marincovich 1973</xref>, <xref ref-type="bibr" rid="B124">Ponder and Worsfold 1994</xref>), and Antofagasta (<xref ref-type="bibr" rid="B124">Ponder and Worsfold 1994</xref>). Magellanic: Puerto Montt (<xref ref-type="bibr" rid="B124">Ponder and Worsfold 1994</xref>), Chiloé Archipelago (<xref ref-type="bibr" rid="B124">Ponder and Worsfold 1994</xref>), and Coyhaique (<xref ref-type="bibr" rid="B124">Ponder and Worsfold 1994</xref>); Strait of Magellan: western entrance of the Strait of Magellan (<xref ref-type="bibr" rid="B124">Ponder and Worsfold 1994</xref>) and Punta Santa María (this record); Staten Island (<xref ref-type="bibr" rid="B124">Ponder and Worsfold 1994</xref>).</p></tp:treatment-sec><tp:treatment-sec><!--Section generated to contain objects referenced in tp:taxon-treatment.--><fig id="F5" position="float" orientation="portrait"><label>Figure 5.</label><caption><p><bold>A</bold> <italic><tp:taxon-name><tp:taxon-name-part taxon-name-part-type="genus">Calliostoma</tp:taxon-name-part> <tp:taxon-name-part taxon-name-part-type="species">nudum</tp:taxon-name-part></tp:taxon-name></italic> (13 × 12 mm) <bold>B</bold> <italic><tp:taxon-name><tp:taxon-name-part taxon-name-part-type="genus">Calliostoma</tp:taxon-name-part> <tp:taxon-name-part taxon-name-part-type="species">modestulum</tp:taxon-name-part></tp:taxon-name></italic> (15 × 13 mm) <bold>C</bold> <italic><tp:taxon-name><tp:taxon-name-part taxon-name-part-type="genus">Photinastoma</tp:taxon-name-part> <tp:taxon-name-part taxon-name-part-type="species">taeniatum</tp:taxon-name-part></tp:taxon-name></italic> (10 × 12 mm) <bold>D</bold> <italic><tp:taxon-name><tp:taxon-name-part taxon-name-part-type="genus">Trochita</tp:taxon-name-part> <tp:taxon-name-part taxon-name-part-type="species">pileus</tp:taxon-name-part></tp:taxon-name></italic> (22 × 10 mm) <bold>E</bold> <italic><tp:taxon-name><tp:taxon-name-part taxon-name-part-type="genus">Fusitriton</tp:taxon-name-part> <tp:taxon-name-part taxon-name-part-type="species">magellanicus</tp:taxon-name-part></tp:taxon-name></italic> (84 × 40 mm) <bold>F</bold> <italic><tp:taxon-name><tp:taxon-name-part taxon-name-part-type="genus">Eatoniella</tp:taxon-name-part> <tp:taxon-name-part taxon-name-part-type="species">nigra</tp:taxon-name-part></tp:taxon-name></italic> (2 × 1 mm) <bold>G</bold> <italic><tp:taxon-name><tp:taxon-name-part taxon-name-part-type="genus">Eumetula</tp:taxon-name-part> <tp:taxon-name-part taxon-name-part-type="species">pulla</tp:taxon-name-part></tp:taxon-name></italic> (7 × 3 mm) <bold>H</bold> <italic><tp:taxon-name><tp:taxon-name-part taxon-name-part-type="genus">Savatieria</tp:taxon-name-part> <tp:taxon-name-part taxon-name-part-type="species">meridionalis</tp:taxon-name-part></tp:taxon-name></italic> (5 × 2 mm).</p></caption><graphic xmlns:xlink="http://www.w3.org/1999/xlink" xlink:href="zookeys-519-049-g005.jpg" position="float" orientation="portrait" xlink:type="simple" id="oo_55361.jpg"/></fig></tp:treatment-sec><ref-list><ref id="B124"><mixed-citation xmlns:xlink="http://www.w3.org/1999/xlink" xlink:type="simple"><person-group><name name-style="western"><surname>Ponder</surname><given-names>WF</given-names></name><name name-style="western"><surname>Worsfold</surname><given-names>TM</given-names></name></person-group> (<year>1994</year>) <article-title>A review of the rissoiform gastropods of Southwestern South America (<tp:taxon-name><tp:taxon-name-part taxon-name-part-type="phylum">Mollusca</tp:taxon-name-part></tp:taxon-name>, <tp:taxon-name><tp:taxon-name-part taxon-name-part-type="class">Gastropoda</tp:taxon-name-part></tp:taxon-name>).</article-title> <source>Contributions in Science, Natural History Museum of Los Angeles County</source> <volume>445</volume>: <fpage>1</fpage>–<lpage>63</lpage>. </mixed-citation></ref><ref id="B96"><mixed-citation xmlns:xlink="http://www.w3.org/1999/xlink" xlink:type="simple"><person-group><name name-style="western"><surname>Marincovich</surname><given-names>LJR</given-names></name></person-group> (<year>1973</year>) <article-title>Intertidal mollusks of Iquique, Chile.</article-title> <source>Natural History Museum Los Angeles County Science Bulletin</source> <volume>16</volume>: <fpage>1</fpage>–<lpage>49</lpage>. </mixed-citation></ref><ref id="B143"><mixed-citation xmlns:xlink="http://www.w3.org/1999/xlink" xlink:type="simple"><person-group><name name-style="western"><surname>Rosenberg</surname></name><etal>et al.</etal></person-group> (<year>2002</year>) <publisher-name>Academy of Natural Sciences OBIS Mollusc Database. Ocean Biogeographic Information System</publisher-name>. <source>Census of Marine Life</source>. <ext-link ext-link-type="uri" xlink:href="http://iobis.org/" xlink:type="simple">http://iobis.org/</ext-link> [<date-in-citation content-type="access-date">accessed 22 Apr. 2014</date-in-citation>] </mixed-citation></ref><ref id="B109"><mixed-citation xmlns:xlink="http://www.w3.org/1999/xlink" xlink:type="simple"><institution xlink:type="simple">OBIS</institution> (<year>2014</year>) <article-title>Ocean Biogeographic Information System.</article-title> <source>Census of Marine Life</source>. <ext-link ext-link-type="uri" xlink:href="http://iobis.org/" xlink:type="simple">http://iobis.org/</ext-link> [<date-in-citation content-type="access-date">accessed 22 Apr. 2014</date-in-citation>] </mixed-citation></ref></ref-list></tp:taxon-treatment>
