# Supplementary material for: Richness, systematics, and distribution of molluscs associated with the macroalga Gigartina skottsbergii in the Strait of Magellan, Chile: A biogeographic affinity study
Source: Zookeys. 2015 Aug 31;(519):49–100. doi: 10.3897/zookeys.519.9676 (PMC4591604; doi:10.3897/zookeys.519.9676)
Supplement: XML Treatment for Savatieria meridionalis [file zookeys.519.9676-treatment25.xml]

<!DOCTYPE tp:taxon-treatment
  PUBLIC "-//TaxonX//DTD Taxonomic Treatment Publishing DTD v0 20100105//EN" "tax-treatment-NSO.dtd">
<tp:taxon-treatment xmlns:tp="http://www.plazi.org/taxpub"><tp:treatment-meta><kwd-group><label>Taxon classification</label><kwd><named-content content-type="kingdom">Animalia</named-content></kwd><kwd><named-content content-type="order">Neogastropoda</named-content></kwd><kwd><named-content content-type="family">Buccinidae</named-content></kwd></kwd-group><mixed-citation publication-type="journal"><person-group><name><surname>Rosenfeld</surname><given-names>Sebastián</given-names></name><name><surname>Aldea</surname><given-names>Cristian</given-names></name><name><surname>Mansilla</surname><given-names>Andrés</given-names></name><name><surname>Marambio</surname><given-names>Johanna</given-names></name><name><surname>Ojeda</surname><given-names>Jaime</given-names></name></person-group><article-title>Richness, systematics, and distribution of molluscs associated with the macroalga <italic><tp:taxon-name><tp:taxon-name-part taxon-name-part-type="genus">Gigartina</tp:taxon-name-part> <tp:taxon-name-part taxon-name-part-type="species">skottsbergii</tp:taxon-name-part></tp:taxon-name></italic> in the Strait of Magellan, Chile: A biogeographic affinity study</article-title><source>Zookeys</source><day>31</day><month>8</month><year>2015</year><volume>2015</volume><issue>519</issue><fpage>49</fpage><lpage>100</lpage><pub-id pub-id-type="doi">10.3897/zookeys.519.9676</pub-id></mixed-citation></tp:treatment-meta><tp:nomenclature><tp:taxon-name>
                        <tp:taxon-name-part taxon-name-part-type="genus">Savatieria</tp:taxon-name-part>
                        <tp:taxon-name-part taxon-name-part-type="species">meridionalis</tp:taxon-name-part>
                    </tp:taxon-name><tp:taxon-authority>(Smith, 1881)</tp:taxon-authority><xref ref-type="fig" rid="F5">Fig. 5H</xref><!--PageBreak--></tp:nomenclature><tp:treatment-sec sec-type="material"><title>Material examined.</title><p>1 <abbrev xmlns:xlink="http://www.w3.org/1999/xlink" xlink:title="number of live specimens collected" xlink:type="simple">spm</abbrev> (5 × 2 mm).</p></tp:treatment-sec><tp:treatment-sec sec-type="Synonymy"><title>Synonymy.</title><p>See <xref ref-type="bibr" rid="B47">Dell (1972)</xref>.</p></tp:treatment-sec><tp:treatment-sec sec-type="Remarks"><title>Remarks.</title><p><xref ref-type="bibr" rid="B47">Dell (1972)</xref> explained that seven species of the genus <italic><tp:taxon-name><tp:taxon-name-part taxon-name-part-type="genus">Savatieria</tp:taxon-name-part></tp:taxon-name></italic> have been described for the Magellan Region and the Malvinas/Falkland Islands. However, this genus is not well studied, and the Magellanic species are slightly different and not well represented in collections (<xref ref-type="bibr" rid="B47">Dell 1972</xref>).</p></tp:treatment-sec><tp:treatment-sec sec-type="Distribution"><title>Distribution.</title><p>Magellanic: Strait of Magellan (<xref ref-type="bibr" rid="B157">Smith 1881</xref>): Punta Santa María (this record) and Carlos III Island (<xref ref-type="bibr" rid="B7">Aldea et al. 2011a</xref>) and Cape Valentín (<xref ref-type="bibr" rid="B171">Strebel 1905b</xref>); Beagle Channel (<xref ref-type="bibr" rid="B112">Osorio 1999</xref>), Fortescue Bay (<xref ref-type="bibr" rid="B171">Strebel 1905b</xref>), Puerto Angosto (<xref ref-type="bibr" rid="B171">Strebel 1905b</xref>), Basket Island (<xref ref-type="bibr" rid="B171">Strebel 1905b</xref>), Puerto Eugenia (<xref ref-type="bibr" rid="B171">Strebel 1905b</xref>), and Picton Island (<xref ref-type="bibr" rid="B171">Strebel 1905b</xref>); Santa Cruz (<xref ref-type="bibr" rid="B30">Castellanos 1979</xref>) and Malvinas/Falkland Islands (<xref ref-type="bibr" rid="B171">Strebel 1905b</xref>, <xref ref-type="bibr" rid="B173">1908</xref>) in Port Stanley (<xref ref-type="bibr" rid="B171">Strebel 1905b</xref>).</p></tp:treatment-sec><tp:treatment-sec><!--Section generated to contain objects referenced in tp:taxon-treatment.--><fig id="F5" position="float" orientation="portrait"><label>Figure 5.</label><caption><p><bold>A</bold> <italic><tp:taxon-name><tp:taxon-name-part taxon-name-part-type="genus">Calliostoma</tp:taxon-name-part> <tp:taxon-name-part taxon-name-part-type="species">nudum</tp:taxon-name-part></tp:taxon-name></italic> (13 × 12 mm) <bold>B</bold> <italic><tp:taxon-name><tp:taxon-name-part taxon-name-part-type="genus">Calliostoma</tp:taxon-name-part> <tp:taxon-name-part taxon-name-part-type="species">modestulum</tp:taxon-name-part></tp:taxon-name></italic> (15 × 13 mm) <bold>C</bold> <italic><tp:taxon-name><tp:taxon-name-part taxon-name-part-type="genus">Photinastoma</tp:taxon-name-part> <tp:taxon-name-part taxon-name-part-type="species">taeniatum</tp:taxon-name-part></tp:taxon-name></italic> (10 × 12 mm) <bold>D</bold> <italic><tp:taxon-name><tp:taxon-name-part taxon-name-part-type="genus">Trochita</tp:taxon-name-part> <tp:taxon-name-part taxon-name-part-type="species">pileus</tp:taxon-name-part></tp:taxon-name></italic> (22 × 10 mm) <bold>E</bold> <italic><tp:taxon-name><tp:taxon-name-part taxon-name-part-type="genus">Fusitriton</tp:taxon-name-part> <tp:taxon-name-part taxon-name-part-type="species">magellanicus</tp:taxon-name-part></tp:taxon-name></italic> (84 × 40 mm) <bold>F</bold> <italic><tp:taxon-name><tp:taxon-name-part taxon-name-part-type="genus">Eatoniella</tp:taxon-name-part> <tp:taxon-name-part taxon-name-part-type="species">nigra</tp:taxon-name-part></tp:taxon-name></italic> (2 × 1 mm) <bold>G</bold> <italic><tp:taxon-name><tp:taxon-name-part taxon-name-part-type="genus">Eumetula</tp:taxon-name-part> <tp:taxon-name-part taxon-name-part-type="species">pulla</tp:taxon-name-part></tp:taxon-name></italic> (7 × 3 mm) <bold>H</bold> <italic><tp:taxon-name><tp:taxon-name-part taxon-name-part-type="genus">Savatieria</tp:taxon-name-part> <tp:taxon-name-part taxon-name-part-type="species">meridionalis</tp:taxon-name-part></tp:taxon-name></italic> (5 × 2 mm).</p></caption><graphic xmlns:xlink="http://www.w3.org/1999/xlink" xlink:href="zookeys-519-049-g005.jpg" position="float" orientation="portrait" xlink:type="simple" id="oo_55361.jpg"/></fig></tp:treatment-sec><ref-list><ref id="B47"><mixed-citation xmlns:xlink="http://www.w3.org/1999/xlink" xlink:type="simple"><person-group><name name-style="western"><surname>Dell</surname><given-names>RK</given-names></name></person-group> (<year>1972</year>) <article-title>Notes on nomenclature of some <tp:taxon-name><tp:taxon-name-part taxon-name-part-type="phylum">Mollusca</tp:taxon-name-part></tp:taxon-name> from Antarctica and Southern South America.</article-title> <source>Records of the Dominion Museum</source> <volume>8</volume>(<issue>3</issue>): <fpage>21</fpage>–<lpage>42</lpage>. </mixed-citation></ref><ref id="B157"><mixed-citation xmlns:xlink="http://www.w3.org/1999/xlink" xlink:type="simple"><person-group><name name-style="western"><surname>Smith</surname><given-names>EA</given-names></name></person-group> (<year>1881</year>) <article-title>Account of the zoological collections made during the survey of the H.M.S. “Alert” in the Straits of Magellan and on the coast of Patagonia. IV. <tp:taxon-name><tp:taxon-name-part taxon-name-part-type="phylum">Mollusca</tp:taxon-name-part></tp:taxon-name> and <tp:taxon-name><tp:taxon-name-part taxon-name-part-type="subkingdom">Molluscoidea</tp:taxon-name-part></tp:taxon-name>.</article-title> <source>Proceedings of the Zoological Society of London</source> <volume>1881</volume>: <fpage>22</fpage>–<lpage>44</lpage>. </mixed-citation></ref><ref id="B7"><mixed-citation xmlns:xlink="http://www.w3.org/1999/xlink" xlink:type="simple"><person-group><name name-style="western"><surname>Aldea</surname><given-names>C</given-names></name><name name-style="western"><surname>Rosenfeld</surname><given-names>S</given-names></name><name name-style="western"><surname>Cárdenas</surname><given-names>J</given-names></name></person-group> (<year>2011a</year>) <article-title>Caracterización de la diversidad de moluscos bentónicos sublitorales en la isla Carlos III y áreas adyacentes, Estrecho de Magallanes, Chile.</article-title> <source>Anales del Instituto de la Patagonia</source> <volume>39</volume>(<issue>2</issue>): <fpage>73</fpage>–<lpage>89</lpage>. doi: <ext-link ext-link-type="doi" xlink:href="10.4067/S0718-686X2011000200006" xlink:type="simple">10.4067/S0718-686X2011000200006</ext-link> </mixed-citation></ref><ref id="B171"><mixed-citation xmlns:xlink="http://www.w3.org/1999/xlink" xlink:type="simple"><person-group><name name-style="western"><surname>Strebel</surname><given-names>H</given-names></name></person-group> (<year>1905b</year>) <article-title>Beiträge zur Kenntnis der Molluskenfauna der Magalhaen-Provinz. No 3.</article-title> <source>Zoologische Jahrbücher, Abtheilung für Systematik, Geographie und Biologie der Thiere</source> <volume>22</volume>: <fpage>575</fpage>–<lpage>666</lpage>. </mixed-citation></ref><ref id="B112"><mixed-citation xmlns:xlink="http://www.w3.org/1999/xlink" xlink:type="simple"><person-group><name name-style="western"><surname>Osorio</surname><given-names>C</given-names></name></person-group> (<year>1999</year>) <article-title>Gastrópodos Prosobranquios del Extremo sur de Chile.</article-title> <source>Museo Nacional de Historia Natural, Chile</source> <volume>48</volume>: <fpage>37</fpage>–<lpage>49</lpage>. </mixed-citation></ref><ref id="B30"><mixed-citation xmlns:xlink="http://www.w3.org/1999/xlink" xlink:type="simple"><person-group><name name-style="western"><surname>Castellanos</surname><given-names>ZA</given-names></name></person-group> (<year>1979</year>) <article-title>Micromoluscos poco conocidos del sur Chileno-Argentino.</article-title> <source>Neotropica</source> <volume>25</volume>: <fpage>133</fpage>–<lpage>140</lpage>. </mixed-citation></ref><ref id="B173"><mixed-citation xmlns:xlink="http://www.w3.org/1999/xlink" xlink:type="simple"><person-group><name name-style="western"><surname>Strebel</surname><given-names>H</given-names></name></person-group> (<year>1908</year>) <article-title>Die Gastropoden (mit Ausnahme de nackten Opisthobranchier).</article-title> <source>Wissenschaftliche Ergebnisse der Schwedischen Südpolar-Expedition 1901–1903</source> <volume>6</volume>(<issue>1</issue>): <fpage>1</fpage>–<lpage>111</lpage>. </mixed-citation></ref></ref-list></tp:taxon-treatment>
