# Supplementary material for: Richness, systematics, and distribution of molluscs associated with the macroalga Gigartina skottsbergii in the Strait of Magellan, Chile: A biogeographic affinity study
Source: Zookeys. 2015 Aug 31;(519):49–100. doi: 10.3897/zookeys.519.9676 (PMC4591604; doi:10.3897/zookeys.519.9676)
Supplement: XML Treatment for Pareuthria cerealis [file zookeys.519.9676-treatment26.xml]

<!DOCTYPE tp:taxon-treatment
  PUBLIC "-//TaxonX//DTD Taxonomic Treatment Publishing DTD v0 20100105//EN" "tax-treatment-NSO.dtd">
<tp:taxon-treatment xmlns:tp="http://www.plazi.org/taxpub"><tp:treatment-meta><kwd-group><label>Taxon classification</label><kwd><named-content content-type="kingdom">Animalia</named-content></kwd><kwd><named-content content-type="order">Neogastropoda</named-content></kwd><kwd><named-content content-type="family">Buccinidae</named-content></kwd></kwd-group><mixed-citation publication-type="journal"><person-group><name><surname>Rosenfeld</surname><given-names>Sebastián</given-names></name><name><surname>Aldea</surname><given-names>Cristian</given-names></name><name><surname>Mansilla</surname><given-names>Andrés</given-names></name><name><surname>Marambio</surname><given-names>Johanna</given-names></name><name><surname>Ojeda</surname><given-names>Jaime</given-names></name></person-group><article-title>Richness, systematics, and distribution of molluscs associated with the macroalga <italic><tp:taxon-name><tp:taxon-name-part taxon-name-part-type="genus">Gigartina</tp:taxon-name-part> <tp:taxon-name-part taxon-name-part-type="species">skottsbergii</tp:taxon-name-part></tp:taxon-name></italic> in the Strait of Magellan, Chile: A biogeographic affinity study</article-title><source>Zookeys</source><day>31</day><month>8</month><year>2015</year><volume>2015</volume><issue>519</issue><fpage>49</fpage><lpage>100</lpage><pub-id pub-id-type="doi">10.3897/zookeys.519.9676</pub-id></mixed-citation></tp:treatment-meta><tp:nomenclature><tp:taxon-name>
                        <tp:taxon-name-part taxon-name-part-type="genus">Pareuthria</tp:taxon-name-part>
                        <tp:taxon-name-part taxon-name-part-type="species">cerealis</tp:taxon-name-part>
                    </tp:taxon-name><tp:taxon-authority>(Rochebrune &amp; Mabille, 1885)</tp:taxon-authority><xref ref-type="fig" rid="F6">Fig. 6A</xref></tp:nomenclature><tp:treatment-sec sec-type="material"><title>Material examined.</title><p>6 <abbrev xmlns:xlink="http://www.w3.org/1999/xlink" xlink:title="number of live specimens collected" xlink:type="simple">spm</abbrev> (5 × 2 – 6 × 3).</p></tp:treatment-sec><tp:treatment-sec sec-type="Synonymy"><title>Synonymy.</title><p>See <xref ref-type="bibr" rid="B27">Cárdenas et al. (2008)</xref>.</p></tp:treatment-sec><tp:treatment-sec sec-type="Remarks"><title>Remarks.</title><p>This species presents a ruddy-yellow coloring, and one of its most distinguishable characteristics is its smooth texture with one or two stripes under the sutures of each whorl (<xref ref-type="bibr" rid="B27">Cárdenas et al. 2008</xref>). Our specimens presented quite eroded shells.</p></tp:treatment-sec><tp:treatment-sec sec-type="Distribution"><title>Distribution.</title><p>Magellanic: Gulf of Ancud (<xref ref-type="bibr" rid="B27">Cárdenas et al. 2008</xref>); Strait of Magellan: Punta Santa María (this record) and Carlos III Island (<xref ref-type="bibr" rid="B7">Aldea et al. 2011a</xref>); Beagle Channel (<xref ref-type="bibr" rid="B140">Rochebrune and Mabille 1889</xref>), Orange Bay (<xref ref-type="bibr" rid="B140">Rochebrune and Mabille 1889</xref>), Oglander Bay (<xref ref-type="bibr" rid="B88">Linse 2002</xref>), Goree Passage (<xref ref-type="bibr" rid="B88">Linse 2002</xref>), and Picton Island (<xref ref-type="bibr" rid="B88">Linse 2002</xref>); from 47°S in South Atlantic Ocean (<xref ref-type="bibr" rid="B106">Morris and Rosenberg 2005</xref>), and Malvinas/Falkland Islands (<xref ref-type="bibr" rid="B34">Castellanos and Landoni 1993</xref>) in Port Stanley (Strebel 1905).</p><fig id="F6" position="float" orientation="portrait"><label>Figure 6.</label><caption><p><bold>A</bold> <italic><tp:taxon-name><tp:taxon-name-part taxon-name-part-type="genus">Pareuthria</tp:taxon-name-part> <tp:taxon-name-part taxon-name-part-type="species">cerealis</tp:taxon-name-part></tp:taxon-name></italic> (6 × 3 mm) <bold>B</bold> <italic><tp:taxon-name><tp:taxon-name-part taxon-name-part-type="genus">Pareuthria</tp:taxon-name-part> <tp:taxon-name-part taxon-name-part-type="species">plumbea</tp:taxon-name-part></tp:taxon-name></italic> (25 × 12 mm) <bold>C</bold> <italic><tp:taxon-name><tp:taxon-name-part taxon-name-part-type="genus">Pareuthria</tp:taxon-name-part> <tp:taxon-name-part taxon-name-part-type="species">paessleri</tp:taxon-name-part></tp:taxon-name></italic> (7 × 4 mm) <bold>D</bold> <italic><tp:taxon-name><tp:taxon-name-part taxon-name-part-type="genus">Pareuthria</tp:taxon-name-part> <tp:taxon-name-part taxon-name-part-type="species">janseni</tp:taxon-name-part></tp:taxon-name></italic> (10 × 14 mm) <bold>E</bold> <italic><tp:taxon-name><tp:taxon-name-part taxon-name-part-type="genus">Trophon</tp:taxon-name-part> <tp:taxon-name-part taxon-name-part-type="species">gerversianus</tp:taxon-name-part></tp:taxon-name></italic> (53 × 38 mm) <bold>F</bold> <italic><tp:taxon-name><tp:taxon-name-part taxon-name-part-type="genus">Fuegotrophon</tp:taxon-name-part> <tp:taxon-name-part taxon-name-part-type="species">pallidus</tp:taxon-name-part></tp:taxon-name></italic> (18 × 9 mm) <bold>G</bold> <italic><tp:taxon-name><tp:taxon-name-part taxon-name-part-type="genus">Xymenopsis</tp:taxon-name-part> <tp:taxon-name-part taxon-name-part-type="species">muriciformis</tp:taxon-name-part></tp:taxon-name></italic> (32 × 17 mm) <bold>H</bold> <italic><tp:taxon-name><tp:taxon-name-part taxon-name-part-type="genus">Acteon</tp:taxon-name-part> <tp:taxon-name-part taxon-name-part-type="species">biplicatus</tp:taxon-name-part></tp:taxon-name></italic> (5 × 3 mm).</p></caption><graphic xmlns:xlink="http://www.w3.org/1999/xlink" xlink:href="zookeys-519-049-g006.jpg" position="float" orientation="portrait" xlink:type="simple" id="oo_55362.jpg"/></fig><!--PageBreak--></tp:treatment-sec><ref-list><ref id="B27"><mixed-citation xmlns:xlink="http://www.w3.org/1999/xlink" xlink:type="simple"><person-group><name name-style="western"><surname>Cárdenas</surname><given-names>J</given-names></name><name name-style="western"><surname>Aldea</surname><given-names>C</given-names></name><name name-style="western"><surname>Valdovinos</surname><given-names>C</given-names></name></person-group> (<year>2008</year>) <article-title>Chilean marine mollusca of Northern Patagonia collected during the CIMAR-10 Fjords Cruise.</article-title> <source>Gayana</source> <volume>72</volume>(<issue>2</issue>): <fpage>202</fpage>–<lpage>240</lpage>. doi: <ext-link ext-link-type="doi" xlink:href="10.4067/s0717-65382008000200010" xlink:type="simple">10.4067/s0717-65382008000200010</ext-link> </mixed-citation></ref><ref id="B7"><mixed-citation xmlns:xlink="http://www.w3.org/1999/xlink" xlink:type="simple"><person-group><name name-style="western"><surname>Aldea</surname><given-names>C</given-names></name><name name-style="western"><surname>Rosenfeld</surname><given-names>S</given-names></name><name name-style="western"><surname>Cárdenas</surname><given-names>J</given-names></name></person-group> (<year>2011a</year>) <article-title>Caracterización de la diversidad de moluscos bentónicos sublitorales en la isla Carlos III y áreas adyacentes, Estrecho de Magallanes, Chile.</article-title> <source>Anales del Instituto de la Patagonia</source> <volume>39</volume>(<issue>2</issue>): <fpage>73</fpage>–<lpage>89</lpage>. doi: <ext-link ext-link-type="doi" xlink:href="10.4067/S0718-686X2011000200006" xlink:type="simple">10.4067/S0718-686X2011000200006</ext-link> </mixed-citation></ref><ref id="B140"><mixed-citation xmlns:xlink="http://www.w3.org/1999/xlink" xlink:type="simple"><person-group><name name-style="western"><surname>Rochebrune</surname><given-names>AT</given-names></name><name name-style="western"><surname>Mabille</surname><given-names>J</given-names></name></person-group> (<year>1889</year>) <source>Mollusques. Mission Scientifique du Cap Horn.</source> <volume>VI</volume>, <volume-series>Zoologie</volume-series>, <publisher-loc>Paris</publisher-loc>, <size units="page">129 pp</size>. </mixed-citation></ref><ref id="B88"><mixed-citation xmlns:xlink="http://www.w3.org/1999/xlink" xlink:type="simple"><person-group><name name-style="western"><surname>Linse</surname><given-names>K</given-names></name></person-group> (<year>2002</year>) <article-title>The shelled magellanic <tp:taxon-name><tp:taxon-name-part taxon-name-part-type="phylum">Mollusca</tp:taxon-name-part></tp:taxon-name>: with special reference to biogeographic relations in the Southern Ocean.</article-title> <source>Theses Zoologicae</source> <volume>34</volume>: <fpage>1</fpage>–<lpage>252</lpage>. </mixed-citation></ref><ref id="B106"><mixed-citation xmlns:xlink="http://www.w3.org/1999/xlink" xlink:type="simple"><person-group><name name-style="western"><surname>Morris</surname><given-names>PJ</given-names></name><name name-style="western"><surname>Rosenberg</surname><given-names>G</given-names></name></person-group> (<year>2005</year>) <source>Search interface and documentation for Malacolog, an online database of Western Atlantic marine Mollusks</source>. <ext-link ext-link-type="uri" xlink:href="http://www.malacolog.org" xlink:type="simple">http://www.malacolog.org</ext-link> <comment>[WWW database (version 4.1.1)]</comment> [<date-in-citation content-type="access-date">accessed 25 Apr. 2012</date-in-citation>] </mixed-citation></ref><ref id="B34"><mixed-citation xmlns:xlink="http://www.w3.org/1999/xlink" xlink:type="simple"><person-group><name name-style="western"><surname>Castellanos</surname><given-names>ZA</given-names></name><name name-style="western"><surname>Landoni</surname><given-names>NA</given-names></name></person-group> (<year>1993</year>) <source>Catálogo descriptivo de la malacofauna marina magallánica 9. <tp:taxon-name><tp:taxon-name-part taxon-name-part-type="order">Neogastropoda</tp:taxon-name-part></tp:taxon-name>.</source> <publisher-name>Comisión de Investigaciones Científicas</publisher-name>, <publisher-loc>Provincia de Buenos Aires</publisher-loc>, <size units="page">26 pp</size>. </mixed-citation></ref></ref-list></tp:taxon-treatment>
