# Supplementary material for: Richness, systematics, and distribution of molluscs associated with the macroalga Gigartina skottsbergii in the Strait of Magellan, Chile: A biogeographic affinity study
Source: Zookeys. 2015 Aug 31;(519):49–100. doi: 10.3897/zookeys.519.9676 (PMC4591604; doi:10.3897/zookeys.519.9676)
Supplement: XML Treatment for Pareuthria plumbea [file zookeys.519.9676-treatment27.xml]

<!DOCTYPE tp:taxon-treatment
  PUBLIC "-//TaxonX//DTD Taxonomic Treatment Publishing DTD v0 20100105//EN" "tax-treatment-NSO.dtd">
<tp:taxon-treatment xmlns:tp="http://www.plazi.org/taxpub"><tp:treatment-meta><kwd-group><label>Taxon classification</label><kwd><named-content content-type="kingdom">Animalia</named-content></kwd><kwd><named-content content-type="order">Neogastropoda</named-content></kwd><kwd><named-content content-type="family">Buccinidae</named-content></kwd></kwd-group><mixed-citation publication-type="journal"><person-group><name><surname>Rosenfeld</surname><given-names>Sebastián</given-names></name><name><surname>Aldea</surname><given-names>Cristian</given-names></name><name><surname>Mansilla</surname><given-names>Andrés</given-names></name><name><surname>Marambio</surname><given-names>Johanna</given-names></name><name><surname>Ojeda</surname><given-names>Jaime</given-names></name></person-group><article-title>Richness, systematics, and distribution of molluscs associated with the macroalga <italic><tp:taxon-name><tp:taxon-name-part taxon-name-part-type="genus">Gigartina</tp:taxon-name-part> <tp:taxon-name-part taxon-name-part-type="species">skottsbergii</tp:taxon-name-part></tp:taxon-name></italic> in the Strait of Magellan, Chile: A biogeographic affinity study</article-title><source>Zookeys</source><day>31</day><month>8</month><year>2015</year><volume>2015</volume><issue>519</issue><fpage>49</fpage><lpage>100</lpage><pub-id pub-id-type="doi">10.3897/zookeys.519.9676</pub-id></mixed-citation></tp:treatment-meta><tp:nomenclature><tp:taxon-name>
                        <tp:taxon-name-part taxon-name-part-type="genus">Pareuthria</tp:taxon-name-part>
                        <tp:taxon-name-part taxon-name-part-type="species">plumbea</tp:taxon-name-part>
                    </tp:taxon-name><tp:taxon-authority>(Philipi, 1844)</tp:taxon-authority><xref ref-type="fig" rid="F6">Fig. 6B</xref><!--PageBreak--></tp:nomenclature><tp:treatment-sec sec-type="material"><title>Material examined.</title><p>20 <abbrev xmlns:xlink="http://www.w3.org/1999/xlink" xlink:title="number of live specimens collected" xlink:type="simple">spm</abbrev> (13 × 6 – 25 × 12 mm).</p></tp:treatment-sec><tp:treatment-sec sec-type="Synonymy"><title>Synonymy.</title><p>See <xref ref-type="bibr" rid="B46">Dell (1971)</xref>.</p></tp:treatment-sec><tp:treatment-sec sec-type="Remarks"><title>Remarks.</title><p><xref ref-type="bibr" rid="B2">Aldea and Rosenfeld (2011)</xref> commented that, differing from other species of the family <tp:taxon-name><tp:taxon-name-part taxon-name-part-type="family">Buccinidae</tp:taxon-name-part></tp:taxon-name>, it is characterized by direct development during its reproductive cycle by depositing egg masses (<xref ref-type="bibr" rid="B120">Pastorino and Penchaszadeh 2002</xref>). <xref ref-type="bibr" rid="B46">Dell (1971)</xref> explained that <xref ref-type="bibr" rid="B171">Strebel (1905b)</xref>, when revising the species of the genus <italic><tp:taxon-name><tp:taxon-name-part taxon-name-part-type="genus">Pareuthria</tp:taxon-name-part></tp:taxon-name></italic>, observed a great similarity between <italic><tp:taxon-name><tp:taxon-name-part taxon-name-part-type="genus">Pareuthria</tp:taxon-name-part> <tp:taxon-name-part taxon-name-part-type="species">plumbea</tp:taxon-name-part></tp:taxon-name></italic> and <italic><tp:taxon-name><tp:taxon-name-part taxon-name-part-type="genus">Pareuthria</tp:taxon-name-part> <tp:taxon-name-part taxon-name-part-type="species">magellanica</tp:taxon-name-part></tp:taxon-name></italic>; however, the original figures did not concur with the distinction that was made by <xref ref-type="bibr" rid="B171">Strebel (1905b)</xref>.</p></tp:treatment-sec><tp:treatment-sec sec-type="Distribution"><title>Distribution.</title><p>Magellanic: Puerto Edén, Levinson Island, Paso de Indio, and Piazzi Island (<xref ref-type="bibr" rid="B46">Dell 1971</xref>); Strait of Magellan (<xref ref-type="bibr" rid="B125">Powell 1951</xref>): Buque Quemado (<xref ref-type="bibr" rid="B2">Aldea and Rosenfeld 2011</xref>), Laredo Bay (<xref ref-type="bibr" rid="B107">Mutschke et al. 1998</xref>, <xref ref-type="bibr" rid="B88">Linse 2002</xref>), Punta Arenas (<xref ref-type="bibr" rid="B187">USNM 2010</xref>), Punta Santa Ana (<xref ref-type="bibr" rid="B136">Ríos et al. 2007</xref>; this record), Cape Froward (<xref ref-type="bibr" rid="B187">USNM 2010</xref>), Dawson Island (<xref ref-type="bibr" rid="B187">USNM 2010</xref>), and Carlos III Island (<xref ref-type="bibr" rid="B7">Aldea et al. 2011a</xref>); London Island (<xref ref-type="bibr" rid="B121">Pelseneer 1903</xref>), Beagle Channel (<xref ref-type="bibr" rid="B121">Pelseneer 1903</xref>), Ushuaia (<xref ref-type="bibr" rid="B173">Strebel 1908</xref>), Puerto Williams (<xref ref-type="bibr" rid="B46">Dell 1971</xref>), Róbalo Bay (<xref ref-type="bibr" rid="B46">Dell 1971</xref>, <xref ref-type="bibr" rid="B111">Ojeda et al. 2010</xref>), Hermite Islands (<xref ref-type="bibr" rid="B46">Dell 1971</xref>), Bertrand Island (<xref ref-type="bibr" rid="B46">Dell 1971</xref>), and Seno Grandi (<xref ref-type="bibr" rid="B46">Dell 1971</xref>); Malvinas/Falkand Islands (<xref ref-type="bibr" rid="B46">Dell 1971</xref>, <xref ref-type="bibr" rid="B187">USNM 2010</xref>), San Sebastián Bay (<xref ref-type="bibr" rid="B187">USNM 2010</xref>), Buen Suceso Bay (<xref ref-type="bibr" rid="B187">USNM 2010</xref>), and Staten Island (<xref ref-type="bibr" rid="B187">USNM 2010</xref>). <abbrev xmlns:xlink="http://www.w3.org/1999/xlink" xlink:title="Warm Temperate South-western Atlantic" xlink:type="simple">WTSA</abbrev>: from 38°S toward south (<xref ref-type="bibr" rid="B106">Morris and Rosenberg 2005</xref>).</p></tp:treatment-sec><tp:treatment-sec><!--Section generated to contain objects referenced in tp:taxon-treatment.--><fig id="F6" position="float" orientation="portrait"><label>Figure 6.</label><caption><p><bold>A</bold> <italic><tp:taxon-name><tp:taxon-name-part taxon-name-part-type="genus">Pareuthria</tp:taxon-name-part> <tp:taxon-name-part taxon-name-part-type="species">cerealis</tp:taxon-name-part></tp:taxon-name></italic> (6 × 3 mm) <bold>B</bold> <italic><tp:taxon-name><tp:taxon-name-part taxon-name-part-type="genus">Pareuthria</tp:taxon-name-part> <tp:taxon-name-part taxon-name-part-type="species">plumbea</tp:taxon-name-part></tp:taxon-name></italic> (25 × 12 mm) <bold>C</bold> <italic><tp:taxon-name><tp:taxon-name-part taxon-name-part-type="genus">Pareuthria</tp:taxon-name-part> <tp:taxon-name-part taxon-name-part-type="species">paessleri</tp:taxon-name-part></tp:taxon-name></italic> (7 × 4 mm) <bold>D</bold> <italic><tp:taxon-name><tp:taxon-name-part taxon-name-part-type="genus">Pareuthria</tp:taxon-name-part> <tp:taxon-name-part taxon-name-part-type="species">janseni</tp:taxon-name-part></tp:taxon-name></italic> (10 × 14 mm) <bold>E</bold> <italic><tp:taxon-name><tp:taxon-name-part taxon-name-part-type="genus">Trophon</tp:taxon-name-part> <tp:taxon-name-part taxon-name-part-type="species">gerversianus</tp:taxon-name-part></tp:taxon-name></italic> (53 × 38 mm) <bold>F</bold> <italic><tp:taxon-name><tp:taxon-name-part taxon-name-part-type="genus">Fuegotrophon</tp:taxon-name-part> <tp:taxon-name-part taxon-name-part-type="species">pallidus</tp:taxon-name-part></tp:taxon-name></italic> (18 × 9 mm) <bold>G</bold> <italic><tp:taxon-name><tp:taxon-name-part taxon-name-part-type="genus">Xymenopsis</tp:taxon-name-part> <tp:taxon-name-part taxon-name-part-type="species">muriciformis</tp:taxon-name-part></tp:taxon-name></italic> (32 × 17 mm) <bold>H</bold> <italic><tp:taxon-name><tp:taxon-name-part taxon-name-part-type="genus">Acteon</tp:taxon-name-part> <tp:taxon-name-part taxon-name-part-type="species">biplicatus</tp:taxon-name-part></tp:taxon-name></italic> (5 × 3 mm).</p></caption><graphic xmlns:xlink="http://www.w3.org/1999/xlink" xlink:href="zookeys-519-049-g006.jpg" position="float" orientation="portrait" xlink:type="simple" id="oo_55362.jpg"/></fig></tp:treatment-sec><ref-list><ref id="B46"><mixed-citation xmlns:xlink="http://www.w3.org/1999/xlink" xlink:type="simple"><person-group><name name-style="western"><surname>Dell</surname><given-names>RK</given-names></name></person-group> (<year>1971</year>) <article-title>The marine <tp:taxon-name><tp:taxon-name-part taxon-name-part-type="phylum">Mollusca</tp:taxon-name-part></tp:taxon-name> of the Royal Society Expedition to southern Chile, 1958–1959.</article-title> <source>Records of the Dominion Museum</source> <volume>7</volume>(<issue>17</issue>): <fpage>155</fpage>–<lpage>233</lpage>. </mixed-citation></ref><ref id="B2"><mixed-citation xmlns:xlink="http://www.w3.org/1999/xlink" xlink:type="simple"><person-group><name name-style="western"><surname>Aldea</surname><given-names>C</given-names></name><name name-style="western"><surname>Rosenfeld</surname><given-names>S</given-names></name></person-group> (<year>2011</year>) <article-title>Moluscos intermareales de la Playa Buque Quemado (Estrecho de Magallanes, Chile).</article-title> <source>Revista de Biología Marina y Oceanografía</source> <volume>46</volume>(<issue>2</issue>): <fpage>115</fpage>–<lpage>124</lpage>. doi: <ext-link ext-link-type="doi" xlink:href="10.4067/S0718-19572011000200002" xlink:type="simple">10.4067/S0718-19572011000200002</ext-link> </mixed-citation></ref><ref id="B120"><mixed-citation xmlns:xlink="http://www.w3.org/1999/xlink" xlink:type="simple"><person-group><name name-style="western"><surname>Pastorino</surname><given-names>G</given-names></name><name name-style="western"><surname>Penchaszadeh</surname><given-names>PE</given-names></name></person-group> (<year>2002</year>) <article-title>Spawn of the Patagonian gastropod <italic><tp:taxon-name><tp:taxon-name-part taxon-name-part-type="genus">Pareuthria</tp:taxon-name-part> <tp:taxon-name-part taxon-name-part-type="species">plumbea</tp:taxon-name-part></tp:taxon-name></italic> (Philippi, 1844) (<tp:taxon-name><tp:taxon-name-part taxon-name-part-type="family">Buccinidae</tp:taxon-name-part></tp:taxon-name>).</article-title> <source>The Nautilus</source> <volume>116</volume>(<issue>3</issue>): <fpage>105</fpage>–<lpage>108</lpage>. </mixed-citation></ref><ref id="B171"><mixed-citation xmlns:xlink="http://www.w3.org/1999/xlink" xlink:type="simple"><person-group><name name-style="western"><surname>Strebel</surname><given-names>H</given-names></name></person-group> (<year>1905b</year>) <article-title>Beiträge zur Kenntnis der Molluskenfauna der Magalhaen-Provinz. No 3.</article-title> <source>Zoologische Jahrbücher, Abtheilung für Systematik, Geographie und Biologie der Thiere</source> <volume>22</volume>: <fpage>575</fpage>–<lpage>666</lpage>. </mixed-citation></ref><ref id="B125"><mixed-citation xmlns:xlink="http://www.w3.org/1999/xlink" xlink:type="simple"><person-group><name name-style="western"><surname>Powell</surname><given-names>AWB</given-names></name></person-group> (<year>1951</year>) <article-title>Antarctic and Subantarctic <tp:taxon-name><tp:taxon-name-part taxon-name-part-type="phylum">Mollusca</tp:taxon-name-part></tp:taxon-name>: <tp:taxon-name><tp:taxon-name-part taxon-name-part-type="class">Pelecypoda</tp:taxon-name-part></tp:taxon-name> and <tp:taxon-name><tp:taxon-name-part taxon-name-part-type="class">Gastropoda</tp:taxon-name-part></tp:taxon-name>.</article-title> <source>Discovery Reports</source> <volume>26</volume>: <fpage>47</fpage>–<lpage>196</lpage>. </mixed-citation></ref><ref id="B107"><mixed-citation xmlns:xlink="http://www.w3.org/1999/xlink" xlink:type="simple"><person-group><name name-style="western"><surname>Mutschke</surname><given-names>E</given-names></name><name name-style="western"><surname>Ríos</surname><given-names>C</given-names></name><name name-style="western"><surname>Montiel</surname><given-names>A</given-names></name></person-group> (<year>1998</year>) <article-title>Situación actual de la macrofauna presente en el intermareal de bloques y cantos de Bahía Laredo, Estrecho de Magallanes.</article-title> <source>Anales del Instituto de la Patagonia, Serie Ciencias Naturales</source> <volume>26</volume>: <fpage>5</fpage>–<lpage>29</lpage>. </mixed-citation></ref><ref id="B88"><mixed-citation xmlns:xlink="http://www.w3.org/1999/xlink" xlink:type="simple"><person-group><name name-style="western"><surname>Linse</surname><given-names>K</given-names></name></person-group> (<year>2002</year>) <article-title>The shelled magellanic <tp:taxon-name><tp:taxon-name-part taxon-name-part-type="phylum">Mollusca</tp:taxon-name-part></tp:taxon-name>: with special reference to biogeographic relations in the Southern Ocean.</article-title> <source>Theses Zoologicae</source> <volume>34</volume>: <fpage>1</fpage>–<lpage>252</lpage>. </mixed-citation></ref><ref id="B187"><mixed-citation xmlns:xlink="http://www.w3.org/1999/xlink" xlink:type="simple"><institution xlink:type="simple">USNM</institution> (<year>2010</year>) <source>National Collection of the Smithsonian National Museum of Natural History</source>, USNM. <ext-link ext-link-type="uri" xlink:href="http://invertebrates.si.edu/" xlink:type="simple">http://invertebrates.si.edu/</ext-link> [<date-in-citation content-type="access-date">accessed 3 May 2013</date-in-citation>] </mixed-citation></ref><ref id="B136"><mixed-citation xmlns:xlink="http://www.w3.org/1999/xlink" xlink:type="simple"><person-group><name name-style="western"><surname>Ríos</surname><given-names>C</given-names></name><name name-style="western"><surname>Arntz</surname><given-names>WE</given-names></name><name name-style="western"><surname>Gerdes</surname><given-names>D</given-names></name><name name-style="western"><surname>Mutschke</surname><given-names>E</given-names></name><name name-style="western"><surname>Montiel</surname><given-names>A</given-names></name></person-group> (<year>2007</year>) <article-title>Spatial and temporal variability of the benthic assemblages associated to the holdfasts of the kelp <italic><tp:taxon-name><tp:taxon-name-part taxon-name-part-type="genus">Macrocystis</tp:taxon-name-part> <tp:taxon-name-part taxon-name-part-type="species">pyrifera</tp:taxon-name-part></tp:taxon-name></italic> in the Straits of Magellan, Chile.</article-title> <source>Polar Biology</source> <volume>31</volume>: <fpage>89</fpage>–<lpage>100</lpage>. doi: <ext-link ext-link-type="doi" xlink:href="10.1007/s00300-007-0337-4" xlink:type="simple">10.1007/s00300-007-0337-4</ext-link> </mixed-citation></ref><ref id="B7"><mixed-citation xmlns:xlink="http://www.w3.org/1999/xlink" xlink:type="simple"><person-group><name name-style="western"><surname>Aldea</surname><given-names>C</given-names></name><name name-style="western"><surname>Rosenfeld</surname><given-names>S</given-names></name><name name-style="western"><surname>Cárdenas</surname><given-names>J</given-names></name></person-group> (<year>2011a</year>) <article-title>Caracterización de la diversidad de moluscos bentónicos sublitorales en la isla Carlos III y áreas adyacentes, Estrecho de Magallanes, Chile.</article-title> <source>Anales del Instituto de la Patagonia</source> <volume>39</volume>(<issue>2</issue>): <fpage>73</fpage>–<lpage>89</lpage>. doi: <ext-link ext-link-type="doi" xlink:href="10.4067/S0718-686X2011000200006" xlink:type="simple">10.4067/S0718-686X2011000200006</ext-link> </mixed-citation></ref><ref id="B121"><mixed-citation xmlns:xlink="http://www.w3.org/1999/xlink" xlink:type="simple"><person-group><name name-style="western"><surname>Pelseneer</surname><given-names>P</given-names></name></person-group> (<year>1903</year>) <article-title>Mollusques (Amphineures, Gastropodes et Lamellibranches). Résultats du voyage du S.Y. Belgica en 1897–1898–1899 sous le commandement de A. de Gerlache de Gomery.</article-title> <source>Rapports Scientifiques Zoologie R</source> <volume>14</volume>: <fpage>14</fpage>–<lpage>85</lpage>. </mixed-citation></ref><ref id="B173"><mixed-citation xmlns:xlink="http://www.w3.org/1999/xlink" xlink:type="simple"><person-group><name name-style="western"><surname>Strebel</surname><given-names>H</given-names></name></person-group> (<year>1908</year>) <article-title>Die Gastropoden (mit Ausnahme de nackten Opisthobranchier).</article-title> <source>Wissenschaftliche Ergebnisse der Schwedischen Südpolar-Expedition 1901–1903</source> <volume>6</volume>(<issue>1</issue>): <fpage>1</fpage>–<lpage>111</lpage>. </mixed-citation></ref><ref id="B111"><mixed-citation xmlns:xlink="http://www.w3.org/1999/xlink" xlink:type="simple"><person-group><name name-style="western"><surname>Ojeda</surname><given-names>JA</given-names></name><name name-style="western"><surname>Contador</surname><given-names>T</given-names></name><name name-style="western"><surname>Rosenfeld</surname><given-names>S</given-names></name><name name-style="western"><surname>Anderson</surname><given-names>CB</given-names></name><name name-style="western"><surname>Mansilla</surname><given-names>A</given-names></name><name name-style="western"><surname>Kennedy</surname><given-names>JH</given-names></name></person-group> (<year>2010</year>) <source>Guía para la identificación de los invertebrados marinos y dulceacuícolas de la Reserva de Biósfera Cabo de Hornos.</source> <publisher-name>Ediciones Universidad de Magallanes</publisher-name>, <publisher-loc>Punta Arenas, Chile</publisher-loc>, <size units="page">80 pp</size>. </mixed-citation></ref><ref id="B106"><mixed-citation xmlns:xlink="http://www.w3.org/1999/xlink" xlink:type="simple"><person-group><name name-style="western"><surname>Morris</surname><given-names>PJ</given-names></name><name name-style="western"><surname>Rosenberg</surname><given-names>G</given-names></name></person-group> (<year>2005</year>) <source>Search interface and documentation for Malacolog, an online database of Western Atlantic marine Mollusks</source>. <ext-link ext-link-type="uri" xlink:href="http://www.malacolog.org" xlink:type="simple">http://www.malacolog.org</ext-link> <comment>[WWW database (version 4.1.1)]</comment> [<date-in-citation content-type="access-date">accessed 25 Apr. 2012</date-in-citation>] </mixed-citation></ref></ref-list></tp:taxon-treatment>
