# Supplementary material for: Richness, systematics, and distribution of molluscs associated with the macroalga Gigartina skottsbergii in the Strait of Magellan, Chile: A biogeographic affinity study
Source: Zookeys. 2015 Aug 31;(519):49–100. doi: 10.3897/zookeys.519.9676 (PMC4591604; doi:10.3897/zookeys.519.9676)
Supplement: XML Treatment for Pareuthria paessleri [file zookeys.519.9676-treatment28.xml]

<!DOCTYPE tp:taxon-treatment
  PUBLIC "-//TaxonX//DTD Taxonomic Treatment Publishing DTD v0 20100105//EN" "tax-treatment-NSO.dtd">
<tp:taxon-treatment xmlns:tp="http://www.plazi.org/taxpub"><tp:treatment-meta><kwd-group><label>Taxon classification</label><kwd><named-content content-type="kingdom">Animalia</named-content></kwd><kwd><named-content content-type="order">Neogastropoda</named-content></kwd><kwd><named-content content-type="family">Buccinidae</named-content></kwd></kwd-group><mixed-citation publication-type="journal"><person-group><name><surname>Rosenfeld</surname><given-names>Sebastián</given-names></name><name><surname>Aldea</surname><given-names>Cristian</given-names></name><name><surname>Mansilla</surname><given-names>Andrés</given-names></name><name><surname>Marambio</surname><given-names>Johanna</given-names></name><name><surname>Ojeda</surname><given-names>Jaime</given-names></name></person-group><article-title>Richness, systematics, and distribution of molluscs associated with the macroalga <italic><tp:taxon-name><tp:taxon-name-part taxon-name-part-type="genus">Gigartina</tp:taxon-name-part> <tp:taxon-name-part taxon-name-part-type="species">skottsbergii</tp:taxon-name-part></tp:taxon-name></italic> in the Strait of Magellan, Chile: A biogeographic affinity study</article-title><source>Zookeys</source><day>31</day><month>8</month><year>2015</year><volume>2015</volume><issue>519</issue><fpage>49</fpage><lpage>100</lpage><pub-id pub-id-type="doi">10.3897/zookeys.519.9676</pub-id></mixed-citation></tp:treatment-meta><tp:nomenclature><tp:taxon-name>
                        <tp:taxon-name-part taxon-name-part-type="genus">Pareuthria</tp:taxon-name-part>
                        <tp:taxon-name-part taxon-name-part-type="species">paessleri</tp:taxon-name-part>
                    </tp:taxon-name><tp:taxon-authority>(Strebel, 1905)</tp:taxon-authority><xref ref-type="fig" rid="F6">Fig. 6C</xref></tp:nomenclature><tp:treatment-sec sec-type="material"><title>Material examined.</title><p>1 <abbrev xmlns:xlink="http://www.w3.org/1999/xlink" xlink:title="number of live specimens collected" xlink:type="simple">spm</abbrev> (7 × 4 mm).</p></tp:treatment-sec><tp:treatment-sec sec-type="Synonymy"><title>Synonymy.</title><p>See <xref ref-type="bibr" rid="B125">Powell (1951)</xref>.</p></tp:treatment-sec><tp:treatment-sec sec-type="Remarks"><title>Remarks.</title><p>This species is similar to the species <italic><tp:taxon-name><tp:taxon-name-part taxon-name-part-type="genus">Pareuthria</tp:taxon-name-part> <tp:taxon-name-part taxon-name-part-type="species">cerealis</tp:taxon-name-part></tp:taxon-name></italic> but differs in that the last whorl is more globular, and it has spiral stripes in the base of the last whorl (<xref ref-type="bibr" rid="B27">Cárdenas et al. 2008</xref>). Our examined specimen presented an eroded shell.</p></tp:treatment-sec><tp:treatment-sec sec-type="Distribution"><title>Distribution.</title><p>Magellanic: Smyth Channel (<xref ref-type="bibr" rid="B125">Powell 1951</xref>); Strait of Magellan (<xref ref-type="bibr" rid="B187">USNM 2010</xref>): Punta Santa María (this record) and Carlos III Island (<xref ref-type="bibr" rid="B7">Aldea et al. 2011a</xref>); Ushuaia (<xref ref-type="bibr" rid="B171">Strebel 1905b</xref>) and Puerto Eugenia (<xref ref-type="bibr" rid="B171">Strebel 1905b</xref>); Le Maire Strait (<xref ref-type="bibr" rid="B171">Strebel 1905b</xref>).</p></tp:treatment-sec><tp:treatment-sec><!--Section generated to contain objects referenced in tp:taxon-treatment.--><fig id="F6" position="float" orientation="portrait"><label>Figure 6.</label><caption><p><bold>A</bold> <italic><tp:taxon-name><tp:taxon-name-part taxon-name-part-type="genus">Pareuthria</tp:taxon-name-part> <tp:taxon-name-part taxon-name-part-type="species">cerealis</tp:taxon-name-part></tp:taxon-name></italic> (6 × 3 mm) <bold>B</bold> <italic><tp:taxon-name><tp:taxon-name-part taxon-name-part-type="genus">Pareuthria</tp:taxon-name-part> <tp:taxon-name-part taxon-name-part-type="species">plumbea</tp:taxon-name-part></tp:taxon-name></italic> (25 × 12 mm) <bold>C</bold> <italic><tp:taxon-name><tp:taxon-name-part taxon-name-part-type="genus">Pareuthria</tp:taxon-name-part> <tp:taxon-name-part taxon-name-part-type="species">paessleri</tp:taxon-name-part></tp:taxon-name></italic> (7 × 4 mm) <bold>D</bold> <italic><tp:taxon-name><tp:taxon-name-part taxon-name-part-type="genus">Pareuthria</tp:taxon-name-part> <tp:taxon-name-part taxon-name-part-type="species">janseni</tp:taxon-name-part></tp:taxon-name></italic> (10 × 14 mm) <bold>E</bold> <italic><tp:taxon-name><tp:taxon-name-part taxon-name-part-type="genus">Trophon</tp:taxon-name-part> <tp:taxon-name-part taxon-name-part-type="species">gerversianus</tp:taxon-name-part></tp:taxon-name></italic> (53 × 38 mm) <bold>F</bold> <italic><tp:taxon-name><tp:taxon-name-part taxon-name-part-type="genus">Fuegotrophon</tp:taxon-name-part> <tp:taxon-name-part taxon-name-part-type="species">pallidus</tp:taxon-name-part></tp:taxon-name></italic> (18 × 9 mm) <bold>G</bold> <italic><tp:taxon-name><tp:taxon-name-part taxon-name-part-type="genus">Xymenopsis</tp:taxon-name-part> <tp:taxon-name-part taxon-name-part-type="species">muriciformis</tp:taxon-name-part></tp:taxon-name></italic> (32 × 17 mm) <bold>H</bold> <italic><tp:taxon-name><tp:taxon-name-part taxon-name-part-type="genus">Acteon</tp:taxon-name-part> <tp:taxon-name-part taxon-name-part-type="species">biplicatus</tp:taxon-name-part></tp:taxon-name></italic> (5 × 3 mm).</p></caption><graphic xmlns:xlink="http://www.w3.org/1999/xlink" xlink:href="zookeys-519-049-g006.jpg" position="float" orientation="portrait" xlink:type="simple" id="oo_55362.jpg"/></fig></tp:treatment-sec><ref-list><ref id="B125"><mixed-citation xmlns:xlink="http://www.w3.org/1999/xlink" xlink:type="simple"><person-group><name name-style="western"><surname>Powell</surname><given-names>AWB</given-names></name></person-group> (<year>1951</year>) <article-title>Antarctic and Subantarctic <tp:taxon-name><tp:taxon-name-part taxon-name-part-type="phylum">Mollusca</tp:taxon-name-part></tp:taxon-name>: <tp:taxon-name><tp:taxon-name-part taxon-name-part-type="class">Pelecypoda</tp:taxon-name-part></tp:taxon-name> and <tp:taxon-name><tp:taxon-name-part taxon-name-part-type="class">Gastropoda</tp:taxon-name-part></tp:taxon-name>.</article-title> <source>Discovery Reports</source> <volume>26</volume>: <fpage>47</fpage>–<lpage>196</lpage>. </mixed-citation></ref><ref id="B27"><mixed-citation xmlns:xlink="http://www.w3.org/1999/xlink" xlink:type="simple"><person-group><name name-style="western"><surname>Cárdenas</surname><given-names>J</given-names></name><name name-style="western"><surname>Aldea</surname><given-names>C</given-names></name><name name-style="western"><surname>Valdovinos</surname><given-names>C</given-names></name></person-group> (<year>2008</year>) <article-title>Chilean marine mollusca of Northern Patagonia collected during the CIMAR-10 Fjords Cruise.</article-title> <source>Gayana</source> <volume>72</volume>(<issue>2</issue>): <fpage>202</fpage>–<lpage>240</lpage>. doi: <ext-link ext-link-type="doi" xlink:href="10.4067/s0717-65382008000200010" xlink:type="simple">10.4067/s0717-65382008000200010</ext-link> </mixed-citation></ref><ref id="B187"><mixed-citation xmlns:xlink="http://www.w3.org/1999/xlink" xlink:type="simple"><institution xlink:type="simple">USNM</institution> (<year>2010</year>) <source>National Collection of the Smithsonian National Museum of Natural History</source>, USNM. <ext-link ext-link-type="uri" xlink:href="http://invertebrates.si.edu/" xlink:type="simple">http://invertebrates.si.edu/</ext-link> [<date-in-citation content-type="access-date">accessed 3 May 2013</date-in-citation>] </mixed-citation></ref><ref id="B7"><mixed-citation xmlns:xlink="http://www.w3.org/1999/xlink" xlink:type="simple"><person-group><name name-style="western"><surname>Aldea</surname><given-names>C</given-names></name><name name-style="western"><surname>Rosenfeld</surname><given-names>S</given-names></name><name name-style="western"><surname>Cárdenas</surname><given-names>J</given-names></name></person-group> (<year>2011a</year>) <article-title>Caracterización de la diversidad de moluscos bentónicos sublitorales en la isla Carlos III y áreas adyacentes, Estrecho de Magallanes, Chile.</article-title> <source>Anales del Instituto de la Patagonia</source> <volume>39</volume>(<issue>2</issue>): <fpage>73</fpage>–<lpage>89</lpage>. doi: <ext-link ext-link-type="doi" xlink:href="10.4067/S0718-686X2011000200006" xlink:type="simple">10.4067/S0718-686X2011000200006</ext-link> </mixed-citation></ref><ref id="B171"><mixed-citation xmlns:xlink="http://www.w3.org/1999/xlink" xlink:type="simple"><person-group><name name-style="western"><surname>Strebel</surname><given-names>H</given-names></name></person-group> (<year>1905b</year>) <article-title>Beiträge zur Kenntnis der Molluskenfauna der Magalhaen-Provinz. No 3.</article-title> <source>Zoologische Jahrbücher, Abtheilung für Systematik, Geographie und Biologie der Thiere</source> <volume>22</volume>: <fpage>575</fpage>–<lpage>666</lpage>. </mixed-citation></ref></ref-list></tp:taxon-treatment>
