# Supplementary material for: Richness, systematics, and distribution of molluscs associated with the macroalga Gigartina skottsbergii in the Strait of Magellan, Chile: A biogeographic affinity study
Source: Zookeys. 2015 Aug 31;(519):49–100. doi: 10.3897/zookeys.519.9676 (PMC4591604; doi:10.3897/zookeys.519.9676)
Supplement: XML Treatment for Xymenopsis muriciformis [file zookeys.519.9676-treatment32.xml]

<!DOCTYPE tp:taxon-treatment
  PUBLIC "-//TaxonX//DTD Taxonomic Treatment Publishing DTD v0 20100105//EN" "tax-treatment-NSO.dtd">
<tp:taxon-treatment xmlns:tp="http://www.plazi.org/taxpub"><tp:treatment-meta><kwd-group><label>Taxon classification</label><kwd><named-content content-type="kingdom">Animalia</named-content></kwd><kwd><named-content content-type="order">Neogastropoda</named-content></kwd><kwd><named-content content-type="family">Muricidae</named-content></kwd></kwd-group><mixed-citation publication-type="journal"><person-group><name><surname>Rosenfeld</surname><given-names>Sebastián</given-names></name><name><surname>Aldea</surname><given-names>Cristian</given-names></name><name><surname>Mansilla</surname><given-names>Andrés</given-names></name><name><surname>Marambio</surname><given-names>Johanna</given-names></name><name><surname>Ojeda</surname><given-names>Jaime</given-names></name></person-group><article-title>Richness, systematics, and distribution of molluscs associated with the macroalga <italic><tp:taxon-name><tp:taxon-name-part taxon-name-part-type="genus">Gigartina</tp:taxon-name-part> <tp:taxon-name-part taxon-name-part-type="species">skottsbergii</tp:taxon-name-part></tp:taxon-name></italic> in the Strait of Magellan, Chile: A biogeographic affinity study</article-title><source>Zookeys</source><day>31</day><month>8</month><year>2015</year><volume>2015</volume><issue>519</issue><fpage>49</fpage><lpage>100</lpage><pub-id pub-id-type="doi">10.3897/zookeys.519.9676</pub-id></mixed-citation></tp:treatment-meta><tp:nomenclature><tp:taxon-name>
                        <tp:taxon-name-part taxon-name-part-type="genus">Xymenopsis</tp:taxon-name-part>
                        <tp:taxon-name-part taxon-name-part-type="species">muriciformis</tp:taxon-name-part>
                    </tp:taxon-name><tp:taxon-authority>(King &amp; Broderip, 1832)</tp:taxon-authority><xref ref-type="fig" rid="F6">Fig. 6G</xref></tp:nomenclature><tp:treatment-sec sec-type="material"><title>Material examined.</title><p>51 <abbrev xmlns:xlink="http://www.w3.org/1999/xlink" xlink:title="number of live specimens collected" xlink:type="simple">spm</abbrev> (5 × 3 – 32 × 17 mm).</p></tp:treatment-sec><tp:treatment-sec sec-type="Synonymy"><title>Synonymy.</title><p>See <xref ref-type="bibr" rid="B119">Pastorino and Harasewych (2000)</xref>.</p></tp:treatment-sec><tp:treatment-sec sec-type="Remarks"><title>Remarks.</title><p>This species has a similar morphology to <italic><tp:taxon-name><tp:taxon-name-part taxon-name-part-type="genus">Xymenopsis</tp:taxon-name-part> <tp:taxon-name-part taxon-name-part-type="species">subnodosus</tp:taxon-name-part></tp:taxon-name></italic> (Gray, 1839) in that it presents an external crenulate margin of the aperture, 12–16 axial cords on the last whorl, and 22–24 spiral cords (<xref ref-type="bibr" rid="B119">Pastorino and Harasewych 2000</xref>). <italic><tp:taxon-name><tp:taxon-name-part taxon-name-part-type="genus">Xymenopsis</tp:taxon-name-part> <tp:taxon-name-part taxon-name-part-type="species">muriciformis</tp:taxon-name-part></tp:taxon-name></italic> has a direct development during its reproductive cycle, depositing its egg masses on rocky substrates (<xref ref-type="bibr" rid="B200">Zelaya 2009a</xref>).</p></tp:treatment-sec><tp:treatment-sec sec-type="Distribution"><title>Distribution.</title><p>Magellanic: Chonos Archipelago (<xref ref-type="bibr" rid="B72">Húpe 1854</xref>, <xref ref-type="bibr" rid="B140">Rochebrune and Mabille 1889</xref>), Puerto Edén (<xref ref-type="bibr" rid="B46">Dell 1971</xref>), Traiguén Island (<xref ref-type="bibr" rid="B135">Reid and Osorio 2000</xref>), Guarello Island (<xref ref-type="bibr" rid="B119">Pastorino and Harasewych 2000</xref>), Paso de Indio (<xref ref-type="bibr" rid="B46">Dell 1971</xref>), Madre de Dios Island (<xref ref-type="bibr" rid="B119">Pastorino and Harasewych 2000</xref>), and Smyth Channel (<xref ref-type="bibr" rid="B169">Strebel 1904</xref>); Strait of Magellan (<xref ref-type="bibr" rid="B78">King and Broderip 1832</xref>, <xref ref-type="bibr" rid="B72">Húpe 1854</xref>, <xref ref-type="bibr" rid="B182">Tryon 1880</xref>, <xref ref-type="bibr" rid="B140">Rochebrune and Mabille 1889</xref>, <xref ref-type="bibr" rid="B169">Strebel 1904</xref>, <xref ref-type="bibr" rid="B125">Powell 1951</xref>, <xref ref-type="bibr" rid="B119">Pastorino and Harasewych 2000</xref>): Punta Arenas (<xref ref-type="bibr" rid="B169">Strebel 1904</xref>, <xref ref-type="bibr" rid="B119">Pastorino and Harasewych 2000</xref>), Punta Santa María (this record), Gente Grande Bay (<xref ref-type="bibr" rid="B169">Strebel 1904</xref>), Inútil Bay (<xref ref-type="bibr" rid="B169">Strebel 1904</xref>, <xref ref-type="bibr" rid="B187">USNM 2010</xref>), Puerto del Hambre (<xref ref-type="bibr" rid="B119">Pastorino and Harasewych 2000</xref>), Punta Santa Ana (<xref ref-type="bibr" rid="B136">Ríos et al. 2007</xref>; this record), Cape Froward (<xref ref-type="bibr" rid="B187">USNM 2010</xref>), Dawson Island (<xref ref-type="bibr" rid="B119">Pastorino and Harasewych 2000</xref>, <xref ref-type="bibr" rid="B187">USNM 2010</xref>), and Carlos III Island (<xref ref-type="bibr" rid="B119">Pastorino and Harasewych 2000</xref>, <xref ref-type="bibr" rid="B7">Aldea et al. 2011a</xref>); Cockburn Channel (<xref ref-type="bibr" rid="B119">Pastorino and Harasewych 2000</xref>), Ushuaia (<xref ref-type="bibr" rid="B169">Strebel 1904</xref>, <xref ref-type="bibr" rid="B119">Pastorino and Harasewych 2000</xref>), Puerto Harberton (<xref ref-type="bibr" rid="B169">Strebel 1904</xref>, <xref ref-type="bibr" rid="B119">Pastorino and Harasewych 2000</xref>), Beagle Channel (<xref ref-type="bibr" rid="B119">Pastorino and Harasewych 2000</xref>), Navarino Island (<xref ref-type="bibr" rid="B169">Strebel 1904</xref>), Puerto Williams (<xref ref-type="bibr" rid="B46">Dell 1971</xref>), Orange Bay (<xref ref-type="bibr" rid="B182">Tryon 1880</xref>, <xref ref-type="bibr" rid="B140">Rochebrune and Mabille 1889</xref>, <xref ref-type="bibr" rid="B81">Lamy 1906b</xref>), and Cape Horn (<xref ref-type="bibr" rid="B169">Strebel 1904</xref>); from 41°S toward south in the South Atlantic Ocean (<xref ref-type="bibr" rid="B106">Morris and Rosenberg 2005</xref>), Puerto Deseado (<xref ref-type="bibr" rid="B119">Pastorino and Harasewych 2000</xref>), Tierra del Fuego (<xref ref-type="bibr" rid="B119">Pastorino and Harasewych 2000</xref>), <!--PageBreak-->San Sebastián Bay (<xref ref-type="bibr" rid="B119">Pastorino and Harasewych 2000</xref>, <xref ref-type="bibr" rid="B187">USNM 2010</xref>), Malvinas/Falkland Islands (<xref ref-type="bibr" rid="B194">Watson 1886</xref>, <xref ref-type="bibr" rid="B125">Powell 1951</xref>, <xref ref-type="bibr" rid="B34">Castellanos and Landoni 1993</xref>, <xref ref-type="bibr" rid="B119">Pastorino and Harasewych 2000</xref>, <xref ref-type="bibr" rid="B187">USNM 2010</xref>), Cape Buen Tiempo (<xref ref-type="bibr" rid="B119">Pastorino and Harasewych 2000</xref>), Port Stanley (<xref ref-type="bibr" rid="B169">Strebel 1904</xref>), Lively Island (<xref ref-type="bibr" rid="B119">Pastorino and Harasewych 2000</xref>), Staten Island (<xref ref-type="bibr" rid="B119">Pastorino and Harasewych 2000</xref>), Puerto Año Nuevo (<xref ref-type="bibr" rid="B119">Pastorino and Harasewych 2000</xref>), and Cape San Diego (<xref ref-type="bibr" rid="B187">USNM 2010</xref>).</p></tp:treatment-sec><tp:treatment-sec><!--Section generated to contain objects referenced in tp:taxon-treatment.--><fig id="F6" position="float" orientation="portrait"><label>Figure 6.</label><caption><p><bold>A</bold> <italic><tp:taxon-name><tp:taxon-name-part taxon-name-part-type="genus">Pareuthria</tp:taxon-name-part> <tp:taxon-name-part taxon-name-part-type="species">cerealis</tp:taxon-name-part></tp:taxon-name></italic> (6 × 3 mm) <bold>B</bold> <italic><tp:taxon-name><tp:taxon-name-part taxon-name-part-type="genus">Pareuthria</tp:taxon-name-part> <tp:taxon-name-part taxon-name-part-type="species">plumbea</tp:taxon-name-part></tp:taxon-name></italic> (25 × 12 mm) <bold>C</bold> <italic><tp:taxon-name><tp:taxon-name-part taxon-name-part-type="genus">Pareuthria</tp:taxon-name-part> <tp:taxon-name-part taxon-name-part-type="species">paessleri</tp:taxon-name-part></tp:taxon-name></italic> (7 × 4 mm) <bold>D</bold> <italic><tp:taxon-name><tp:taxon-name-part taxon-name-part-type="genus">Pareuthria</tp:taxon-name-part> <tp:taxon-name-part taxon-name-part-type="species">janseni</tp:taxon-name-part></tp:taxon-name></italic> (10 × 14 mm) <bold>E</bold> <italic><tp:taxon-name><tp:taxon-name-part taxon-name-part-type="genus">Trophon</tp:taxon-name-part> <tp:taxon-name-part taxon-name-part-type="species">gerversianus</tp:taxon-name-part></tp:taxon-name></italic> (53 × 38 mm) <bold>F</bold> <italic><tp:taxon-name><tp:taxon-name-part taxon-name-part-type="genus">Fuegotrophon</tp:taxon-name-part> <tp:taxon-name-part taxon-name-part-type="species">pallidus</tp:taxon-name-part></tp:taxon-name></italic> (18 × 9 mm) <bold>G</bold> <italic><tp:taxon-name><tp:taxon-name-part taxon-name-part-type="genus">Xymenopsis</tp:taxon-name-part> <tp:taxon-name-part taxon-name-part-type="species">muriciformis</tp:taxon-name-part></tp:taxon-name></italic> (32 × 17 mm) <bold>H</bold> <italic><tp:taxon-name><tp:taxon-name-part taxon-name-part-type="genus">Acteon</tp:taxon-name-part> <tp:taxon-name-part taxon-name-part-type="species">biplicatus</tp:taxon-name-part></tp:taxon-name></italic> (5 × 3 mm).</p></caption><graphic xmlns:xlink="http://www.w3.org/1999/xlink" xlink:href="zookeys-519-049-g006.jpg" position="float" orientation="portrait" xlink:type="simple" id="oo_55362.jpg"/></fig></tp:treatment-sec><ref-list><ref id="B119"><mixed-citation xmlns:xlink="http://www.w3.org/1999/xlink" xlink:type="simple"><person-group><name name-style="western"><surname>Pastorino</surname><given-names>G</given-names></name><name name-style="western"><surname>Harasewych</surname><given-names>MG</given-names></name></person-group> (<year>2000</year>) <article-title>A revision of the Patagonian genus <italic><tp:taxon-name><tp:taxon-name-part taxon-name-part-type="genus">Xymenopsis</tp:taxon-name-part></tp:taxon-name></italic> Powell 1951.</article-title> <source>The Nautilus</source> <volume>114</volume>(<issue>2</issue>): <fpage>38</fpage>–<lpage>58</lpage>. </mixed-citation></ref><ref id="B200"><mixed-citation xmlns:xlink="http://www.w3.org/1999/xlink" xlink:type="simple"><person-group><name name-style="western"><surname>Zelaya</surname><given-names>DG</given-names></name></person-group> (<year>2009a</year>) <article-title><tp:taxon-name><tp:taxon-name-part taxon-name-part-type="class">Gastropoda</tp:taxon-name-part></tp:taxon-name> – Gasterópodos.</article-title> In: <person-group><name name-style="western"><surname>Häussermann</surname><given-names>V</given-names></name><name name-style="western"><surname>Försterra</surname><given-names>G</given-names></name></person-group> (<role>Eds</role>) <issue-title>Fauna Marina Bentónica de la Patagonia Chilena.</issue-title> <source>Nature in Focus, Chile</source>, <fpage>461</fpage>–<lpage>504</lpage>. </mixed-citation></ref><ref id="B72"><mixed-citation xmlns:xlink="http://www.w3.org/1999/xlink" xlink:type="simple"><person-group><name name-style="western"><surname>Hupé</surname><given-names>LH</given-names></name></person-group> (<year>1854</year>) <article-title>Fauna Chilena. Molluscos.</article-title> In: <person-group><name name-style="western"><surname>Gay</surname><given-names>C</given-names></name></person-group> (<role>Ed.</role>) <source>Historia Física y Política de Chile. Zoológica</source>, <volume>8</volume>, <publisher-loc>París</publisher-loc>, <fpage>1</fpage>–<lpage>499</lpage>. </mixed-citation></ref><ref id="B140"><mixed-citation xmlns:xlink="http://www.w3.org/1999/xlink" xlink:type="simple"><person-group><name name-style="western"><surname>Rochebrune</surname><given-names>AT</given-names></name><name name-style="western"><surname>Mabille</surname><given-names>J</given-names></name></person-group> (<year>1889</year>) <source>Mollusques. Mission Scientifique du Cap Horn.</source> <volume>VI</volume>, <volume-series>Zoologie</volume-series>, <publisher-loc>Paris</publisher-loc>, <size units="page">129 pp</size>. </mixed-citation></ref><ref id="B46"><mixed-citation xmlns:xlink="http://www.w3.org/1999/xlink" xlink:type="simple"><person-group><name name-style="western"><surname>Dell</surname><given-names>RK</given-names></name></person-group> (<year>1971</year>) <article-title>The marine <tp:taxon-name><tp:taxon-name-part taxon-name-part-type="phylum">Mollusca</tp:taxon-name-part></tp:taxon-name> of the Royal Society Expedition to southern Chile, 1958–1959.</article-title> <source>Records of the Dominion Museum</source> <volume>7</volume>(<issue>17</issue>): <fpage>155</fpage>–<lpage>233</lpage>. </mixed-citation></ref><ref id="B135"><mixed-citation xmlns:xlink="http://www.w3.org/1999/xlink" xlink:type="simple"><person-group><name name-style="western"><surname>Reid</surname><given-names>DG</given-names></name><name name-style="western"><surname>Osorio</surname><given-names>C</given-names></name></person-group> (<year>2000</year>) <article-title>The shallow-water marine mollusca of the Estero Elefantes and Laguna San Rafael, southern Chile. Bulletin of the British Museum (Natural History).</article-title> <source>Zoology</source> <volume>66</volume>(<issue>2</issue>): <fpage>109</fpage>–<lpage>146</lpage>. </mixed-citation></ref><ref id="B169"><mixed-citation xmlns:xlink="http://www.w3.org/1999/xlink" xlink:type="simple"><person-group><name name-style="western"><surname>Strebel</surname><given-names>H</given-names></name></person-group> (<year>1904</year>) <article-title>Beiträge zur Kenntnis der Molluskenfauna der Magalhaen-Provinz.</article-title> <source>Zoologische Jahrbücher, Abtheilung für Systematik, Geographie und Biologie der Thiere</source> <volume>21</volume>: <fpage>171</fpage>–<lpage>248</lpage>. </mixed-citation></ref><ref id="B78"><mixed-citation xmlns:xlink="http://www.w3.org/1999/xlink" xlink:type="simple"><person-group><name name-style="western"><surname>King</surname><given-names>PP</given-names></name><name name-style="western"><surname>Broderip</surname><given-names>WJ</given-names></name></person-group> (<year>1832</year>) <article-title>Description of the <tp:taxon-name><tp:taxon-name-part taxon-name-part-type="infraclass">Cirripedia</tp:taxon-name-part></tp:taxon-name>, <tp:taxon-name><tp:taxon-name-part taxon-name-part-type="subphylum">Conchifera</tp:taxon-name-part></tp:taxon-name> and <tp:taxon-name><tp:taxon-name-part taxon-name-part-type="phylum">Mollusca</tp:taxon-name-part></tp:taxon-name>, in a collection formed by the officers of H.M.S. Adventure and Beagle employed between the years 1826 and 1830 in surveying the southern coasts of South America.</article-title> <source>Zoological Journal</source> <volume>5</volume>: <fpage>332</fpage>–<lpage>349</lpage>. </mixed-citation></ref><ref id="B182"><mixed-citation xmlns:xlink="http://www.w3.org/1999/xlink" xlink:type="simple"><person-group><name name-style="western"><surname>Tryon</surname><given-names>GW</given-names></name></person-group> (<year>1880</year>) <source>Manual of conchology. Structural and systematic with illustrations of the species.</source> <publisher-loc>Philadelphia</publisher-loc>, <volume>II</volume>, <size units="page">287 pp</size>., 70 pls. </mixed-citation></ref><ref id="B125"><mixed-citation xmlns:xlink="http://www.w3.org/1999/xlink" xlink:type="simple"><person-group><name name-style="western"><surname>Powell</surname><given-names>AWB</given-names></name></person-group> (<year>1951</year>) <article-title>Antarctic and Subantarctic <tp:taxon-name><tp:taxon-name-part taxon-name-part-type="phylum">Mollusca</tp:taxon-name-part></tp:taxon-name>: <tp:taxon-name><tp:taxon-name-part taxon-name-part-type="class">Pelecypoda</tp:taxon-name-part></tp:taxon-name> and <tp:taxon-name><tp:taxon-name-part taxon-name-part-type="class">Gastropoda</tp:taxon-name-part></tp:taxon-name>.</article-title> <source>Discovery Reports</source> <volume>26</volume>: <fpage>47</fpage>–<lpage>196</lpage>. </mixed-citation></ref><ref id="B187"><mixed-citation xmlns:xlink="http://www.w3.org/1999/xlink" xlink:type="simple"><institution xlink:type="simple">USNM</institution> (<year>2010</year>) <source>National Collection of the Smithsonian National Museum of Natural History</source>, USNM. <ext-link ext-link-type="uri" xlink:href="http://invertebrates.si.edu/" xlink:type="simple">http://invertebrates.si.edu/</ext-link> [<date-in-citation content-type="access-date">accessed 3 May 2013</date-in-citation>] </mixed-citation></ref><ref id="B136"><mixed-citation xmlns:xlink="http://www.w3.org/1999/xlink" xlink:type="simple"><person-group><name name-style="western"><surname>Ríos</surname><given-names>C</given-names></name><name name-style="western"><surname>Arntz</surname><given-names>WE</given-names></name><name name-style="western"><surname>Gerdes</surname><given-names>D</given-names></name><name name-style="western"><surname>Mutschke</surname><given-names>E</given-names></name><name name-style="western"><surname>Montiel</surname><given-names>A</given-names></name></person-group> (<year>2007</year>) <article-title>Spatial and temporal variability of the benthic assemblages associated to the holdfasts of the kelp <italic><tp:taxon-name><tp:taxon-name-part taxon-name-part-type="genus">Macrocystis</tp:taxon-name-part> <tp:taxon-name-part taxon-name-part-type="species">pyrifera</tp:taxon-name-part></tp:taxon-name></italic> in the Straits of Magellan, Chile.</article-title> <source>Polar Biology</source> <volume>31</volume>: <fpage>89</fpage>–<lpage>100</lpage>. doi: <ext-link ext-link-type="doi" xlink:href="10.1007/s00300-007-0337-4" xlink:type="simple">10.1007/s00300-007-0337-4</ext-link> </mixed-citation></ref><ref id="B7"><mixed-citation xmlns:xlink="http://www.w3.org/1999/xlink" xlink:type="simple"><person-group><name name-style="western"><surname>Aldea</surname><given-names>C</given-names></name><name name-style="western"><surname>Rosenfeld</surname><given-names>S</given-names></name><name name-style="western"><surname>Cárdenas</surname><given-names>J</given-names></name></person-group> (<year>2011a</year>) <article-title>Caracterización de la diversidad de moluscos bentónicos sublitorales en la isla Carlos III y áreas adyacentes, Estrecho de Magallanes, Chile.</article-title> <source>Anales del Instituto de la Patagonia</source> <volume>39</volume>(<issue>2</issue>): <fpage>73</fpage>–<lpage>89</lpage>. doi: <ext-link ext-link-type="doi" xlink:href="10.4067/S0718-686X2011000200006" xlink:type="simple">10.4067/S0718-686X2011000200006</ext-link> </mixed-citation></ref><ref id="B81"><mixed-citation xmlns:xlink="http://www.w3.org/1999/xlink" xlink:type="simple"><person-group><name name-style="western"><surname>Lamy</surname><given-names>E</given-names></name></person-group> (<year>1906b</year>) <source>Gastropodes Prosobranches et Pélécypodes.</source> <publisher-name>Expédition Antarctique Française (1903–05)</publisher-name>, <publisher-loc>Sciences Naturelles, Paris</publisher-loc>, <size units="page">20 pp</size>. </mixed-citation></ref><ref id="B106"><mixed-citation xmlns:xlink="http://www.w3.org/1999/xlink" xlink:type="simple"><person-group><name name-style="western"><surname>Morris</surname><given-names>PJ</given-names></name><name name-style="western"><surname>Rosenberg</surname><given-names>G</given-names></name></person-group> (<year>2005</year>) <source>Search interface and documentation for Malacolog, an online database of Western Atlantic marine Mollusks</source>. <ext-link ext-link-type="uri" xlink:href="http://www.malacolog.org" xlink:type="simple">http://www.malacolog.org</ext-link> <comment>[WWW database (version 4.1.1)]</comment> [<date-in-citation content-type="access-date">accessed 25 Apr. 2012</date-in-citation>] </mixed-citation></ref><ref id="B194"><mixed-citation xmlns:xlink="http://www.w3.org/1999/xlink" xlink:type="simple"><person-group><name name-style="western"><surname>Watson</surname><given-names>RB</given-names></name></person-group> (<year>1886</year>) <article-title>Report on the <tp:taxon-name><tp:taxon-name-part taxon-name-part-type="class">Scaphopoda</tp:taxon-name-part></tp:taxon-name> and <tp:taxon-name><tp:taxon-name-part taxon-name-part-type="class">Gasteropoda</tp:taxon-name-part></tp:taxon-name> collected by H.M.S. Challenger during the years 1873–76.</article-title> <source>Report on the Scientific Results of the Voyage of H.M.S. Challenger, 1873–1876, Zoology</source> <volume>15</volume>: <fpage>1</fpage>–<lpage>756</lpage>. </mixed-citation></ref><ref id="B34"><mixed-citation xmlns:xlink="http://www.w3.org/1999/xlink" xlink:type="simple"><person-group><name name-style="western"><surname>Castellanos</surname><given-names>ZA</given-names></name><name name-style="western"><surname>Landoni</surname><given-names>NA</given-names></name></person-group> (<year>1993</year>) <source>Catálogo descriptivo de la malacofauna marina magallánica 9. <tp:taxon-name><tp:taxon-name-part taxon-name-part-type="order">Neogastropoda</tp:taxon-name-part></tp:taxon-name>.</source> <publisher-name>Comisión de Investigaciones Científicas</publisher-name>, <publisher-loc>Provincia de Buenos Aires</publisher-loc>, <size units="page">26 pp</size>. </mixed-citation></ref></ref-list></tp:taxon-treatment>
