# Supplementary material for: Richness, systematics, and distribution of molluscs associated with the macroalga Gigartina skottsbergii in the Strait of Magellan, Chile: A biogeographic affinity study
Source: Zookeys. 2015 Aug 31;(519):49–100. doi: 10.3897/zookeys.519.9676 (PMC4591604; doi:10.3897/zookeys.519.9676)
Supplement: XML Treatment for Mytilus edulis platensis [file zookeys.519.9676-treatment35.xml]

<!DOCTYPE tp:taxon-treatment
  PUBLIC "-//TaxonX//DTD Taxonomic Treatment Publishing DTD v0 20100105//EN" "tax-treatment-NSO.dtd">
<tp:taxon-treatment xmlns:tp="http://www.plazi.org/taxpub"><tp:treatment-meta><kwd-group><label>Taxon classification</label><kwd><named-content content-type="kingdom">Animalia</named-content></kwd><kwd><named-content content-type="order">Mytiloida</named-content></kwd><kwd><named-content content-type="family">Mytilidae</named-content></kwd></kwd-group><mixed-citation publication-type="journal"><person-group><name><surname>Rosenfeld</surname><given-names>Sebastián</given-names></name><name><surname>Aldea</surname><given-names>Cristian</given-names></name><name><surname>Mansilla</surname><given-names>Andrés</given-names></name><name><surname>Marambio</surname><given-names>Johanna</given-names></name><name><surname>Ojeda</surname><given-names>Jaime</given-names></name></person-group><article-title>Richness, systematics, and distribution of molluscs associated with the macroalga <italic><tp:taxon-name><tp:taxon-name-part taxon-name-part-type="genus">Gigartina</tp:taxon-name-part> <tp:taxon-name-part taxon-name-part-type="species">skottsbergii</tp:taxon-name-part></tp:taxon-name></italic> in the Strait of Magellan, Chile: A biogeographic affinity study</article-title><source>Zookeys</source><day>31</day><month>8</month><year>2015</year><volume>2015</volume><issue>519</issue><fpage>49</fpage><lpage>100</lpage><pub-id pub-id-type="doi">10.3897/zookeys.519.9676</pub-id></mixed-citation></tp:treatment-meta><tp:nomenclature><tp:taxon-name>
                        <tp:taxon-name-part taxon-name-part-type="genus">Mytilus</tp:taxon-name-part>
                        <tp:taxon-name-part taxon-name-part-type="species">edulis</tp:taxon-name-part>
                        <tp:taxon-name-part taxon-name-part-type="subspecies">platensis</tp:taxon-name-part>
                    </tp:taxon-name><tp:taxon-authority>(d’Orbigny, 1842)</tp:taxon-authority><xref ref-type="fig" rid="F7">Fig. 7B</xref><!--PageBreak--><!--PageBreak--></tp:nomenclature><tp:treatment-sec sec-type="material"><title>Material examined.</title><p>1 <abbrev xmlns:xlink="http://www.w3.org/1999/xlink" xlink:title="number of live specimens collected" xlink:type="simple">spm</abbrev> (4 × 3 mm).</p></tp:treatment-sec><tp:treatment-sec sec-type="Synonymy"><title>Synonymy.</title><p>See <xref ref-type="bibr" rid="B135">Reid and Osorio (2000)</xref>.</p></tp:treatment-sec><tp:treatment-sec sec-type="Remarks"><title>Remarks.</title><p>Regarding the current status of this species, <xref ref-type="bibr" rid="B2">Aldea and Rosenfeld (2011)</xref> commented that in spite of the genetic and morphological study carried out by <xref ref-type="bibr" rid="B179">Toro (1998)</xref>, who placed this species in <italic><tp:taxon-name><tp:taxon-name-part taxon-name-part-type="genus">Mytilus</tp:taxon-name-part> <tp:taxon-name-part taxon-name-part-type="species">edulis</tp:taxon-name-part> <tp:taxon-name-part taxon-name-part-type="subspecies">chilensis</tp:taxon-name-part></tp:taxon-name></italic>, the taxonomic problem is still not resolved. The study carried out by <xref ref-type="bibr" rid="B23">Cárcamo et al. (2005)</xref> on specimens from the Chilean Coast was based on allozymes and compared these specimens with European specimens of <italic><tp:taxon-name><tp:taxon-name-part taxon-name-part-type="genus">Mytilus</tp:taxon-name-part> <tp:taxon-name-part taxon-name-part-type="species">edulis</tp:taxon-name-part></tp:taxon-name></italic> and <italic><tp:taxon-name><tp:taxon-name-part taxon-name-part-type="genus">Mytilus</tp:taxon-name-part> <tp:taxon-name-part taxon-name-part-type="species">galloprovincialis</tp:taxon-name-part></tp:taxon-name></italic> (Lamark, 1819). The authors concluded that the Chilean specimens should rather be considered a subspecies of <italic><tp:taxon-name><tp:taxon-name-part taxon-name-part-type="genus">Mytilus</tp:taxon-name-part> <tp:taxon-name-part taxon-name-part-type="species">galloprovincialis</tp:taxon-name-part></tp:taxon-name></italic> given that it is genetically closer to this species, but having particular and characteristic allele frequencies. Investigating the taxonomy and genetics of Chilean smooth-shelled <italic><tp:taxon-name><tp:taxon-name-part taxon-name-part-type="genus">Mytilus</tp:taxon-name-part></tp:taxon-name></italic>, <xref ref-type="bibr" rid="B15">Borsa et al. (2012)</xref> concluded that <italic><tp:taxon-name><tp:taxon-name-part taxon-name-part-type="genus">Mytilus</tp:taxon-name-part> <tp:taxon-name-part taxon-name-part-type="species">edulis</tp:taxon-name-part></tp:taxon-name></italic> from the northern hemisphere is different from <italic><tp:taxon-name><tp:taxon-name-part taxon-name-part-type="genus">Mytilus</tp:taxon-name-part> <tp:taxon-name-part taxon-name-part-type="species">edulis</tp:taxon-name-part></tp:taxon-name></italic> from the southern hemisphere in proportion to the nuclear loci and the mitochondrial locus. For this reason they consider them as geographically isolated entities. Thus, the Chilean Blue mussles are considered to represent subspecies of <italic><tp:taxon-name><tp:taxon-name-part taxon-name-part-type="genus">Mytilus</tp:taxon-name-part> <tp:taxon-name-part taxon-name-part-type="species">edulis</tp:taxon-name-part></tp:taxon-name></italic>. Following the principle of priority, the authors stress that <italic><tp:taxon-name><tp:taxon-name-part taxon-name-part-type="species">platensis</tp:taxon-name-part></tp:taxon-name></italic> d’Orbigny, 1842 is the correct subspecific name for the southern hemisphere <italic><tp:taxon-name><tp:taxon-name-part taxon-name-part-type="genus">Mytilus</tp:taxon-name-part> <tp:taxon-name-part taxon-name-part-type="species">edulis</tp:taxon-name-part></tp:taxon-name></italic>, and relegate the name <italic><tp:taxon-name><tp:taxon-name-part taxon-name-part-type="genus">Mytilus</tp:taxon-name-part> <tp:taxon-name-part taxon-name-part-type="species">chilensis</tp:taxon-name-part></tp:taxon-name></italic> Hupé, 1854 into the synonymy of <italic><tp:taxon-name><tp:taxon-name-part taxon-name-part-type="species">platensis</tp:taxon-name-part></tp:taxon-name></italic>. <xref ref-type="bibr" rid="B84">Larrain et al. (2012)</xref> applied the Me 15–16 marker to samples from sites between 41°S and 51°S and found that the majority of the mussels corresponded to “<italic><tp:taxon-name><tp:taxon-name-part taxon-name-part-type="genus">Mytilus</tp:taxon-name-part> <tp:taxon-name-part taxon-name-part-type="species">chilensis</tp:taxon-name-part></tp:taxon-name></italic>”, and saw no evidence for an occurrence of <italic><tp:taxon-name><tp:taxon-name-part taxon-name-part-type="genus">Mytilus</tp:taxon-name-part> <tp:taxon-name-part taxon-name-part-type="species">edulis</tp:taxon-name-part></tp:taxon-name></italic>. Additionally, putative hybrids of <italic><tp:taxon-name><tp:taxon-name-part taxon-name-part-type="genus">Mytilus</tp:taxon-name-part> <tp:taxon-name-part taxon-name-part-type="species">chilensis</tp:taxon-name-part></tp:taxon-name></italic> × <italic><tp:taxon-name><tp:taxon-name-part taxon-name-part-type="genus">Mytilus</tp:taxon-name-part> <tp:taxon-name-part taxon-name-part-type="species">trossulus</tp:taxon-name-part></tp:taxon-name></italic> and <italic><tp:taxon-name><tp:taxon-name-part taxon-name-part-type="genus">Mytilus</tp:taxon-name-part> <tp:taxon-name-part taxon-name-part-type="species">chilensis</tp:taxon-name-part></tp:taxon-name></italic> × <italic><tp:taxon-name><tp:taxon-name-part taxon-name-part-type="genus">Mytilus</tp:taxon-name-part> <tp:taxon-name-part taxon-name-part-type="species">galloprovincialis</tp:taxon-name-part></tp:taxon-name></italic> were detected, and the authors stressed that other markers are needed to differentiate between the southern hemisphere <italic><tp:taxon-name><tp:taxon-name-part taxon-name-part-type="genus">Mytilus</tp:taxon-name-part></tp:taxon-name></italic> species. Concluding it can be said the the correct taxonomic allocation for the southern-hemisphere <italic><tp:taxon-name><tp:taxon-name-part taxon-name-part-type="genus">Mytilus</tp:taxon-name-part></tp:taxon-name></italic> species is still pending. For the time being, we here use the name <italic><tp:taxon-name><tp:taxon-name-part taxon-name-part-type="species">platensis</tp:taxon-name-part></tp:taxon-name></italic> d’Orbigny, 1842 as a subspecies of <italic><tp:taxon-name><tp:taxon-name-part taxon-name-part-type="genus">Mytilus</tp:taxon-name-part> <tp:taxon-name-part taxon-name-part-type="species">edulis</tp:taxon-name-part></tp:taxon-name></italic> for the specimens from our samples.</p></tp:treatment-sec><tp:treatment-sec sec-type="Distribution"><title>Distribution.</title><p><abbrev xmlns:xlink="http://www.w3.org/1999/xlink" xlink:title="Warm Temperate South-eastern Pacific" xlink:type="simple">WTSP</abbrev>: Iquique (<xref ref-type="bibr" rid="B164">Soot-Ryen 1959</xref>), Valparaíso (<xref ref-type="bibr" rid="B72">Húpe 1854</xref>, <xref ref-type="bibr" rid="B42">Dall 1909</xref>), from Punta Pingueral to Mocha Island (<xref ref-type="bibr" rid="B6">Aldea and Valdovinos 2005</xref>), and Valdivia (<xref ref-type="bibr" rid="B196">Zagal and Hermosilla 2001</xref>, <xref ref-type="bibr" rid="B15">Borsa et al. 2012</xref>). Magellanic: Puerto Montt (<xref ref-type="bibr" rid="B15">Borsa et al. 2012</xref>), Calbuco (<xref ref-type="bibr" rid="B15">Borsa et al. 2012</xref>), Gulf of Ancud (<xref ref-type="bibr" rid="B27">Cárdenas et al. 2008</xref>), Estero Elefantes (<xref ref-type="bibr" rid="B135">Reid and Osorio 2000</xref>), Estero Castro (<xref ref-type="bibr" rid="B46">Dell 1971</xref>), Puerto Edén (<xref ref-type="bibr" rid="B46">Dell 1971</xref>), and Piazzi Island (<xref ref-type="bibr" rid="B46">Dell 1971</xref>); Strait of Magellan (<xref ref-type="bibr" rid="B140">Rochebrune and Mabille 1889</xref>, <xref ref-type="bibr" rid="B45">Dell 1964</xref>): eastern micro-basin of the Strait of Magellan (<xref ref-type="bibr" rid="B139">Ríos et al. 2003</xref>), Buque Quemado (<xref ref-type="bibr" rid="B2">Aldea and Rosenfeld 2011</xref>), Laredo Bay (<xref ref-type="bibr" rid="B107">Mutschke et al. 1998</xref>), Punta Santa Ana (<xref ref-type="bibr" rid="B136">Ríos et al. 2007</xref>), Punta Santa María (this record), Cape Froward (<xref ref-type="bibr" rid="B187">USNM 2010</xref>), Dawson Island (<xref ref-type="bibr" rid="B187">USNM 2010</xref>), and Carlos III Island (<xref ref-type="bibr" rid="B7">Aldea et al. 2011a</xref>); Puerto Williams (<xref ref-type="bibr" rid="B46">Dell 1971</xref>), Róbalo Bay (<xref ref-type="bibr" rid="B46">Dell 1971</xref>, <xref ref-type="bibr" rid="B111">Ojeda et al. 2010</xref>), Hermite Islands (<xref ref-type="bibr" rid="B46">Dell 1971</xref>), Bertrand Island (<xref ref-type="bibr" rid="B46">Dell 1971</xref>), Seno Grandi (<xref ref-type="bibr" rid="B46">Dell 1971</xref>), and Orange Bay (<xref ref-type="bibr" rid="B140">Rochebrune and Mabille 1889</xref>); Chubut (<xref ref-type="bibr" rid="B24">Carcelles 1944</xref>), Malvi<!--PageBreak-->nas/Falkland Islands (<xref ref-type="bibr" rid="B45">Dell 1964</xref>), San Sebastián Bay (<xref ref-type="bibr" rid="B187">USNM 2010</xref>), and Staten Island (<xref ref-type="bibr" rid="B187">USNM 2010</xref>). <abbrev xmlns:xlink="http://www.w3.org/1999/xlink" xlink:title="Warm Temperate South-western Atlantic" xlink:type="simple">WTSA</abbrev>: Uruguay (<xref ref-type="bibr" rid="B148">Scarabino 2003b</xref>), and Buenos Aires Province (<xref ref-type="bibr" rid="B24">Carcelles 1944</xref>).</p></tp:treatment-sec><tp:treatment-sec><!--Section generated to contain objects referenced in tp:taxon-treatment.--><fig id="F7" position="float" orientation="portrait"><label>Figure 7.</label><caption><p><bold>A</bold> <italic><tp:taxon-name><tp:taxon-name-part taxon-name-part-type="genus">Aulacomya</tp:taxon-name-part> <tp:taxon-name-part taxon-name-part-type="species">atra</tp:taxon-name-part></tp:taxon-name></italic> (8 × 4 mm) <bold>B</bold> <italic><tp:taxon-name><tp:taxon-name-part taxon-name-part-type="genus">Mytilus</tp:taxon-name-part> <tp:taxon-name-part taxon-name-part-type="species">edulis</tp:taxon-name-part> <tp:taxon-name-part taxon-name-part-type="subspecies">chilensis</tp:taxon-name-part></tp:taxon-name></italic> (4 × 3 mm) <bold>C</bold> <italic><tp:taxon-name><tp:taxon-name-part taxon-name-part-type="genus">Astarte</tp:taxon-name-part> <tp:taxon-name-part taxon-name-part-type="species">longirostra</tp:taxon-name-part></tp:taxon-name></italic> (5 × 5 mm) <bold>D</bold> <italic><tp:taxon-name><tp:taxon-name-part taxon-name-part-type="genus">Limea</tp:taxon-name-part> <tp:taxon-name-part taxon-name-part-type="species">pygmaea</tp:taxon-name-part></tp:taxon-name></italic> (9 × 6 mm) <bold>E</bold> <italic><tp:taxon-name><tp:taxon-name-part taxon-name-part-type="genus">Zygochlamys</tp:taxon-name-part> <tp:taxon-name-part taxon-name-part-type="species">patagonica</tp:taxon-name-part></tp:taxon-name></italic> (14 × 11 mm) <bold>F</bold> <italic><tp:taxon-name><tp:taxon-name-part taxon-name-part-type="genus">Austrochlamys</tp:taxon-name-part> <tp:taxon-name-part taxon-name-part-type="species">natans</tp:taxon-name-part></tp:taxon-name></italic> (7.1 × 6.5 mm) <bold>G</bold> <italic><tp:taxon-name><tp:taxon-name-part taxon-name-part-type="genus">Carditella</tp:taxon-name-part> <tp:taxon-name-part taxon-name-part-type="species">naviformis</tp:taxon-name-part></tp:taxon-name></italic> (5 × 3.5 mm) <bold>H</bold> <italic><tp:taxon-name><tp:taxon-name-part taxon-name-part-type="genus">Tawera</tp:taxon-name-part> <tp:taxon-name-part taxon-name-part-type="species">elliptica</tp:taxon-name-part></tp:taxon-name></italic> (10 × 11 mm) <bold>I</bold> <italic><tp:taxon-name><tp:taxon-name-part taxon-name-part-type="genus">Gaimardia</tp:taxon-name-part> <tp:taxon-name-part taxon-name-part-type="species">trapesina</tp:taxon-name-part></tp:taxon-name></italic> (14 × 7 mm).</p></caption><graphic xmlns:xlink="http://www.w3.org/1999/xlink" xlink:href="zookeys-519-049-g007.jpg" position="float" orientation="portrait" xlink:type="simple" id="oo_55363.jpg"/></fig></tp:treatment-sec><ref-list><ref id="B135"><mixed-citation xmlns:xlink="http://www.w3.org/1999/xlink" xlink:type="simple"><person-group><name name-style="western"><surname>Reid</surname><given-names>DG</given-names></name><name name-style="western"><surname>Osorio</surname><given-names>C</given-names></name></person-group> (<year>2000</year>) <article-title>The shallow-water marine mollusca of the Estero Elefantes and Laguna San Rafael, southern Chile. Bulletin of the British Museum (Natural History).</article-title> <source>Zoology</source> <volume>66</volume>(<issue>2</issue>): <fpage>109</fpage>–<lpage>146</lpage>. </mixed-citation></ref><ref id="B2"><mixed-citation xmlns:xlink="http://www.w3.org/1999/xlink" xlink:type="simple"><person-group><name name-style="western"><surname>Aldea</surname><given-names>C</given-names></name><name name-style="western"><surname>Rosenfeld</surname><given-names>S</given-names></name></person-group> (<year>2011</year>) <article-title>Moluscos intermareales de la Playa Buque Quemado (Estrecho de Magallanes, Chile).</article-title> <source>Revista de Biología Marina y Oceanografía</source> <volume>46</volume>(<issue>2</issue>): <fpage>115</fpage>–<lpage>124</lpage>. doi: <ext-link ext-link-type="doi" xlink:href="10.4067/S0718-19572011000200002" xlink:type="simple">10.4067/S0718-19572011000200002</ext-link> </mixed-citation></ref><ref id="B179"><mixed-citation xmlns:xlink="http://www.w3.org/1999/xlink" xlink:type="simple"><person-group><name name-style="western"><surname>Toro</surname><given-names>J</given-names></name></person-group> (<year>1998</year>) <article-title>PCR-based nuclear and mtDNA markers and shell morphology as an approach to study the taxonomy status of the Chilean blue mussel, <italic><tp:taxon-name><tp:taxon-name-part taxon-name-part-type="genus">Mytilus</tp:taxon-name-part> <tp:taxon-name-part taxon-name-part-type="species">chilensis</tp:taxon-name-part></tp:taxon-name></italic> (<tp:taxon-name><tp:taxon-name-part taxon-name-part-type="class">Bivalvia</tp:taxon-name-part></tp:taxon-name>).</article-title> <source>Aquatic Living Resources</source> <volume>11</volume>(<issue>5</issue>): <fpage>347</fpage>–<lpage>353</lpage>. doi: <ext-link ext-link-type="doi" xlink:href="10.1016/S0990-7440(98)80006-5" xlink:type="simple">10.1016/S0990-7440(98)80006-5</ext-link> </mixed-citation></ref><ref id="B23"><mixed-citation xmlns:xlink="http://www.w3.org/1999/xlink" xlink:type="simple"><person-group><name name-style="western"><surname>Cárcamo</surname><given-names>C</given-names></name><name name-style="western"><surname>Comesaña</surname><given-names>AS</given-names></name><name name-style="western"><surname>Winkler</surname><given-names>FM</given-names></name><name name-style="western"><surname>Sanjuán</surname><given-names>A</given-names></name></person-group> (<year>2005</year>) <article-title>Allozyme identification of mussels (<tp:taxon-name><tp:taxon-name-part taxon-name-part-type="class">Bivalvia</tp:taxon-name-part></tp:taxon-name>: <italic><tp:taxon-name><tp:taxon-name-part taxon-name-part-type="genus">Mytilus</tp:taxon-name-part></tp:taxon-name></italic>) on the Pacific coast of South America.</article-title> <source>Journal of Shellfish Research</source> <volume>24</volume>(<issue>4</issue>): <fpage>1101</fpage>–<lpage>1115</lpage>. doi: <ext-link ext-link-type="doi" xlink:href="10.2983/0730-8000(2005)24[1101:AIOMBM]2.0.CO;2" xlink:type="simple">10.2983/0730-8000(2005)24[1101:AIOMBM]2.0.CO;2</ext-link> </mixed-citation></ref><ref id="B15"><mixed-citation xmlns:xlink="http://www.w3.org/1999/xlink" xlink:type="simple"><person-group><name name-style="western"><surname>Borsa</surname><given-names>P</given-names></name><name name-style="western"><surname>Rolland</surname><given-names>V</given-names></name><name name-style="western"><surname>Daguin-Thiébaut</surname><given-names>C</given-names></name></person-group> (<year>2012</year>) <article-title>Genetics and taxonomy of Chilean smooth-shelled mussels, <italic><tp:taxon-name><tp:taxon-name-part taxon-name-part-type="genus">Mytilus</tp:taxon-name-part></tp:taxon-name></italic> spp. (<tp:taxon-name><tp:taxon-name-part taxon-name-part-type="class">Bivalvia</tp:taxon-name-part></tp:taxon-name>: <tp:taxon-name><tp:taxon-name-part taxon-name-part-type="family">Mytilidae</tp:taxon-name-part></tp:taxon-name>).</article-title> <source>Comptes Rendus Biologies</source> <volume>335</volume>(<issue>1</issue>): <fpage>51</fpage>–<lpage>61</lpage>. doi: <ext-link ext-link-type="doi" xlink:href="10.1016/j.crvi.2011.10.002" xlink:type="simple">10.1016/j.crvi.2011.10.002</ext-link> </mixed-citation></ref><ref id="B84"><mixed-citation xmlns:xlink="http://www.w3.org/1999/xlink" xlink:type="simple"><person-group><name name-style="western"><surname>Larraín</surname><given-names>MA</given-names></name><name name-style="western"><surname>Díaz</surname><given-names>NF</given-names></name><name name-style="western"><surname>Lamas</surname><given-names>C</given-names></name><name name-style="western"><surname>Vargas</surname><given-names>C</given-names></name><name name-style="western"><surname>Araneda</surname><given-names>C</given-names></name></person-group> (<year>2012</year>) <article-title>Genetic composition of <italic><tp:taxon-name><tp:taxon-name-part taxon-name-part-type="genus">Mytilus</tp:taxon-name-part></tp:taxon-name></italic> species in mussel populations from southern Chile.</article-title> <source>Latin American Journal of Aquatic Research</source> <volume>40</volume>(<issue>4</issue>): <fpage>1077</fpage>–<lpage>1084</lpage>. doi: <ext-link ext-link-type="doi" xlink:href="10.3856/vol40-issue4-fulltext-23" xlink:type="simple">10.3856/vol40-issue4-fulltext-23</ext-link> </mixed-citation></ref><ref id="B164"><mixed-citation xmlns:xlink="http://www.w3.org/1999/xlink" xlink:type="simple"><person-group><name name-style="western"><surname>Soot-Ryen</surname><given-names>T</given-names></name></person-group> (<year>1959</year>) <article-title><tp:taxon-name><tp:taxon-name-part taxon-name-part-type="class">Pelecypoda</tp:taxon-name-part></tp:taxon-name>. Reports of the Lund University Chile Expedition 1948–49.</article-title> <source>Lunds Universitets Arsskriften</source> <volume>55</volume>(<issue>6</issue>): <fpage>1</fpage>–<lpage>86</lpage>. </mixed-citation></ref><ref id="B72"><mixed-citation xmlns:xlink="http://www.w3.org/1999/xlink" xlink:type="simple"><person-group><name name-style="western"><surname>Hupé</surname><given-names>LH</given-names></name></person-group> (<year>1854</year>) <article-title>Fauna Chilena. Molluscos.</article-title> In: <person-group><name name-style="western"><surname>Gay</surname><given-names>C</given-names></name></person-group> (<role>Ed.</role>) <source>Historia Física y Política de Chile. Zoológica</source>, <volume>8</volume>, <publisher-loc>París</publisher-loc>, <fpage>1</fpage>–<lpage>499</lpage>. </mixed-citation></ref><ref id="B42"><mixed-citation xmlns:xlink="http://www.w3.org/1999/xlink" xlink:type="simple"><person-group><name name-style="western"><surname>Dall</surname><given-names>WH</given-names></name></person-group> (<year>1909</year>) <article-title>Report on a collection of shells from Perú, with a summary of the littoral Marine <tp:taxon-name><tp:taxon-name-part taxon-name-part-type="phylum">Mollusca</tp:taxon-name-part></tp:taxon-name> from the Peruvian Zoological Province.</article-title> <source>Proceedings of the United States National Museum</source> <volume>37</volume>: <fpage>147</fpage>–<lpage>294</lpage>. doi: <ext-link ext-link-type="doi" xlink:href="10.5479/si.00963801.37-1704.147" xlink:type="simple">10.5479/si.00963801.37-1704.147</ext-link> </mixed-citation></ref><ref id="B6"><mixed-citation xmlns:xlink="http://www.w3.org/1999/xlink" xlink:type="simple"><person-group><name name-style="western"><surname>Aldea</surname><given-names>C</given-names></name><name name-style="western"><surname>Valdovinos</surname><given-names>C</given-names></name></person-group> (<year>2005</year>) <article-title>Moluscos del intermareal rocoso del centro-sur de Chile (36°– 38°S): taxonomía y clave de identificación.</article-title> <source>Gayana</source> <volume>69</volume>(<issue>2</issue>): <fpage>364</fpage>–<lpage>396</lpage>. doi: <ext-link ext-link-type="doi" xlink:href="10.4067/s0717-65382005000200014" xlink:type="simple">10.4067/s0717-65382005000200014</ext-link> </mixed-citation></ref><ref id="B196"><mixed-citation xmlns:xlink="http://www.w3.org/1999/xlink" xlink:type="simple"><person-group><name name-style="western"><surname>Zagal</surname><given-names>C</given-names></name><name name-style="western"><surname>Hermosilla</surname><given-names>C</given-names></name></person-group> (<year>2001</year>) <source>Guía de invertebrados del litoral Valdiviano.</source> <publisher-name>Universidad Austral de Chile</publisher-name>, <publisher-loc>Valdivia</publisher-loc>, <size units="page">217 pp</size>. </mixed-citation></ref><ref id="B27"><mixed-citation xmlns:xlink="http://www.w3.org/1999/xlink" xlink:type="simple"><person-group><name name-style="western"><surname>Cárdenas</surname><given-names>J</given-names></name><name name-style="western"><surname>Aldea</surname><given-names>C</given-names></name><name name-style="western"><surname>Valdovinos</surname><given-names>C</given-names></name></person-group> (<year>2008</year>) <article-title>Chilean marine mollusca of Northern Patagonia collected during the CIMAR-10 Fjords Cruise.</article-title> <source>Gayana</source> <volume>72</volume>(<issue>2</issue>): <fpage>202</fpage>–<lpage>240</lpage>. doi: <ext-link ext-link-type="doi" xlink:href="10.4067/s0717-65382008000200010" xlink:type="simple">10.4067/s0717-65382008000200010</ext-link> </mixed-citation></ref><ref id="B46"><mixed-citation xmlns:xlink="http://www.w3.org/1999/xlink" xlink:type="simple"><person-group><name name-style="western"><surname>Dell</surname><given-names>RK</given-names></name></person-group> (<year>1971</year>) <article-title>The marine <tp:taxon-name><tp:taxon-name-part taxon-name-part-type="phylum">Mollusca</tp:taxon-name-part></tp:taxon-name> of the Royal Society Expedition to southern Chile, 1958–1959.</article-title> <source>Records of the Dominion Museum</source> <volume>7</volume>(<issue>17</issue>): <fpage>155</fpage>–<lpage>233</lpage>. </mixed-citation></ref><ref id="B140"><mixed-citation xmlns:xlink="http://www.w3.org/1999/xlink" xlink:type="simple"><person-group><name name-style="western"><surname>Rochebrune</surname><given-names>AT</given-names></name><name name-style="western"><surname>Mabille</surname><given-names>J</given-names></name></person-group> (<year>1889</year>) <source>Mollusques. Mission Scientifique du Cap Horn.</source> <volume>VI</volume>, <volume-series>Zoologie</volume-series>, <publisher-loc>Paris</publisher-loc>, <size units="page">129 pp</size>. </mixed-citation></ref><ref id="B45"><mixed-citation xmlns:xlink="http://www.w3.org/1999/xlink" xlink:type="simple"><person-group><name name-style="western"><surname>Dell</surname><given-names>RK</given-names></name></person-group> (<year>1964</year>) <article-title>Antarctic and sub-Antarctic <tp:taxon-name><tp:taxon-name-part taxon-name-part-type="phylum">Mollusca</tp:taxon-name-part></tp:taxon-name>: Amphineura, <tp:taxon-name><tp:taxon-name-part taxon-name-part-type="class">Scaphopoda</tp:taxon-name-part></tp:taxon-name> and <tp:taxon-name><tp:taxon-name-part taxon-name-part-type="class">Bivalvia</tp:taxon-name-part></tp:taxon-name>.</article-title> <source>Discovery Reports</source> <volume>33</volume>: <fpage>99</fpage>–<lpage>250</lpage>. </mixed-citation></ref><ref id="B139"><mixed-citation xmlns:xlink="http://www.w3.org/1999/xlink" xlink:type="simple"><person-group><name name-style="western"><surname>Ríos</surname><given-names>C</given-names></name><name name-style="western"><surname>Mutschke</surname><given-names>E</given-names></name><name name-style="western"><surname>Morrison</surname><given-names>E</given-names></name></person-group> (<year>2003</year>) <article-title>Biodiversidad bentónica sublitoral en el estrecho de Magallanes, Chile.</article-title> <source>Revista de Biología Marina y Oceanografía</source> <volume>38</volume>(<issue>1</issue>): <fpage>1</fpage>–<lpage>12</lpage>. </mixed-citation></ref><ref id="B107"><mixed-citation xmlns:xlink="http://www.w3.org/1999/xlink" xlink:type="simple"><person-group><name name-style="western"><surname>Mutschke</surname><given-names>E</given-names></name><name name-style="western"><surname>Ríos</surname><given-names>C</given-names></name><name name-style="western"><surname>Montiel</surname><given-names>A</given-names></name></person-group> (<year>1998</year>) <article-title>Situación actual de la macrofauna presente en el intermareal de bloques y cantos de Bahía Laredo, Estrecho de Magallanes.</article-title> <source>Anales del Instituto de la Patagonia, Serie Ciencias Naturales</source> <volume>26</volume>: <fpage>5</fpage>–<lpage>29</lpage>. </mixed-citation></ref><ref id="B136"><mixed-citation xmlns:xlink="http://www.w3.org/1999/xlink" xlink:type="simple"><person-group><name name-style="western"><surname>Ríos</surname><given-names>C</given-names></name><name name-style="western"><surname>Arntz</surname><given-names>WE</given-names></name><name name-style="western"><surname>Gerdes</surname><given-names>D</given-names></name><name name-style="western"><surname>Mutschke</surname><given-names>E</given-names></name><name name-style="western"><surname>Montiel</surname><given-names>A</given-names></name></person-group> (<year>2007</year>) <article-title>Spatial and temporal variability of the benthic assemblages associated to the holdfasts of the kelp <italic><tp:taxon-name><tp:taxon-name-part taxon-name-part-type="genus">Macrocystis</tp:taxon-name-part> <tp:taxon-name-part taxon-name-part-type="species">pyrifera</tp:taxon-name-part></tp:taxon-name></italic> in the Straits of Magellan, Chile.</article-title> <source>Polar Biology</source> <volume>31</volume>: <fpage>89</fpage>–<lpage>100</lpage>. doi: <ext-link ext-link-type="doi" xlink:href="10.1007/s00300-007-0337-4" xlink:type="simple">10.1007/s00300-007-0337-4</ext-link> </mixed-citation></ref><ref id="B187"><mixed-citation xmlns:xlink="http://www.w3.org/1999/xlink" xlink:type="simple"><institution xlink:type="simple">USNM</institution> (<year>2010</year>) <source>National Collection of the Smithsonian National Museum of Natural History</source>, USNM. <ext-link ext-link-type="uri" xlink:href="http://invertebrates.si.edu/" xlink:type="simple">http://invertebrates.si.edu/</ext-link> [<date-in-citation content-type="access-date">accessed 3 May 2013</date-in-citation>] </mixed-citation></ref><ref id="B7"><mixed-citation xmlns:xlink="http://www.w3.org/1999/xlink" xlink:type="simple"><person-group><name name-style="western"><surname>Aldea</surname><given-names>C</given-names></name><name name-style="western"><surname>Rosenfeld</surname><given-names>S</given-names></name><name name-style="western"><surname>Cárdenas</surname><given-names>J</given-names></name></person-group> (<year>2011a</year>) <article-title>Caracterización de la diversidad de moluscos bentónicos sublitorales en la isla Carlos III y áreas adyacentes, Estrecho de Magallanes, Chile.</article-title> <source>Anales del Instituto de la Patagonia</source> <volume>39</volume>(<issue>2</issue>): <fpage>73</fpage>–<lpage>89</lpage>. doi: <ext-link ext-link-type="doi" xlink:href="10.4067/S0718-686X2011000200006" xlink:type="simple">10.4067/S0718-686X2011000200006</ext-link> </mixed-citation></ref><ref id="B111"><mixed-citation xmlns:xlink="http://www.w3.org/1999/xlink" xlink:type="simple"><person-group><name name-style="western"><surname>Ojeda</surname><given-names>JA</given-names></name><name name-style="western"><surname>Contador</surname><given-names>T</given-names></name><name name-style="western"><surname>Rosenfeld</surname><given-names>S</given-names></name><name name-style="western"><surname>Anderson</surname><given-names>CB</given-names></name><name name-style="western"><surname>Mansilla</surname><given-names>A</given-names></name><name name-style="western"><surname>Kennedy</surname><given-names>JH</given-names></name></person-group> (<year>2010</year>) <source>Guía para la identificación de los invertebrados marinos y dulceacuícolas de la Reserva de Biósfera Cabo de Hornos.</source> <publisher-name>Ediciones Universidad de Magallanes</publisher-name>, <publisher-loc>Punta Arenas, Chile</publisher-loc>, <size units="page">80 pp</size>. </mixed-citation></ref><ref id="B24"><mixed-citation xmlns:xlink="http://www.w3.org/1999/xlink" xlink:type="simple"><person-group><name name-style="western"><surname>Carcelles</surname><given-names>A</given-names></name></person-group> (<year>1944</year>) <article-title>Catálogo de los moluscos marinos de Puerto Quequen.</article-title> <source>Revista del Museo de La Plata</source> <volume>3</volume>: <fpage>236</fpage>–<lpage>309</lpage>. </mixed-citation></ref><ref id="B148"><mixed-citation xmlns:xlink="http://www.w3.org/1999/xlink" xlink:type="simple"><person-group><name name-style="western"><surname>Scarabino</surname><given-names>F</given-names></name></person-group> (<year>2003b</year>) <article-title>Lista sistemática de los <tp:taxon-name><tp:taxon-name-part taxon-name-part-type="class">Bivalvia</tp:taxon-name-part></tp:taxon-name> marinos y estuarinos vivientes de Uruguay.</article-title> <source>Comunicaciones de la Sociedad Malacológica del Uruguay</source> <volume>8</volume>(<issue>80–81</issue>): <fpage>229</fpage>–<lpage>259</lpage>. </mixed-citation></ref></ref-list></tp:taxon-treatment>
