# Supplementary material for: Richness, systematics, and distribution of molluscs associated with the macroalga Gigartina skottsbergii in the Strait of Magellan, Chile: A biogeographic affinity study
Source: Zookeys. 2015 Aug 31;(519):49–100. doi: 10.3897/zookeys.519.9676 (PMC4591604; doi:10.3897/zookeys.519.9676)
Supplement: XML Treatment for Astarte longirostra [file zookeys.519.9676-treatment36.xml]

<!DOCTYPE tp:taxon-treatment
  PUBLIC "-//TaxonX//DTD Taxonomic Treatment Publishing DTD v0 20100105//EN" "tax-treatment-NSO.dtd">
<tp:taxon-treatment xmlns:tp="http://www.plazi.org/taxpub"><tp:treatment-meta><kwd-group><label>Taxon classification</label><kwd><named-content content-type="kingdom">Animalia</named-content></kwd><kwd><named-content content-type="order">Carditoida</named-content></kwd><kwd><named-content content-type="family">Astartidae</named-content></kwd></kwd-group><mixed-citation publication-type="journal"><person-group><name><surname>Rosenfeld</surname><given-names>Sebastián</given-names></name><name><surname>Aldea</surname><given-names>Cristian</given-names></name><name><surname>Mansilla</surname><given-names>Andrés</given-names></name><name><surname>Marambio</surname><given-names>Johanna</given-names></name><name><surname>Ojeda</surname><given-names>Jaime</given-names></name></person-group><article-title>Richness, systematics, and distribution of molluscs associated with the macroalga <italic><tp:taxon-name><tp:taxon-name-part taxon-name-part-type="genus">Gigartina</tp:taxon-name-part> <tp:taxon-name-part taxon-name-part-type="species">skottsbergii</tp:taxon-name-part></tp:taxon-name></italic> in the Strait of Magellan, Chile: A biogeographic affinity study</article-title><source>Zookeys</source><day>31</day><month>8</month><year>2015</year><volume>2015</volume><issue>519</issue><fpage>49</fpage><lpage>100</lpage><pub-id pub-id-type="doi">10.3897/zookeys.519.9676</pub-id></mixed-citation></tp:treatment-meta><tp:nomenclature><tp:taxon-name>
                        <tp:taxon-name-part taxon-name-part-type="genus">Astarte</tp:taxon-name-part>
                        <tp:taxon-name-part taxon-name-part-type="species">longirostra</tp:taxon-name-part>
                    </tp:taxon-name><tp:taxon-authority>(d’Orbigny, 1842)</tp:taxon-authority><xref ref-type="fig" rid="F7">Fig. 7C</xref></tp:nomenclature><tp:treatment-sec sec-type="material"><title>Material examined.</title><p>4 <abbrev xmlns:xlink="http://www.w3.org/1999/xlink" xlink:title="number of live specimens collected" xlink:type="simple">spm</abbrev> (4.5 × 4 – 5 × 5 mm).</p></tp:treatment-sec><tp:treatment-sec sec-type="Synonymy"><title>Synonymy.</title><p>See <xref ref-type="bibr" rid="B45">Dell (1964)</xref>.</p></tp:treatment-sec><tp:treatment-sec sec-type="Remarks"><title>Remarks.</title><p><xref ref-type="bibr" rid="B48">Dell (1990)</xref> explained that this is the only species from the genus in the Magellan Region, given that the species <italic><tp:taxon-name><tp:taxon-name-part taxon-name-part-type="genus">Astarte</tp:taxon-name-part> <tp:taxon-name-part taxon-name-part-type="species">magallenica</tp:taxon-name-part></tp:taxon-name></italic> (Smith, 1881) constitutes a morphological variation of <italic><tp:taxon-name><tp:taxon-name-part taxon-name-part-type="genus">Astarte</tp:taxon-name-part> <tp:taxon-name-part taxon-name-part-type="species">longirostra</tp:taxon-name-part></tp:taxon-name></italic> (<xref ref-type="bibr" rid="B45">Dell 1964</xref>).</p></tp:treatment-sec><tp:treatment-sec sec-type="Distribution"><title>Distribution.</title><p>Magellanic: Strait of Magellan (<xref ref-type="bibr" rid="B157">Smith 1881</xref>, <xref ref-type="bibr" rid="B187">USNM 2010</xref>): eastern micro-basin of the Strait of Magellan (<xref ref-type="bibr" rid="B139">Ríos et al. 2003</xref>), Tierra del Fuego (<xref ref-type="bibr" rid="B45">Dell 1964</xref>), Punta Santa María (this record), and Carlos III Island (<xref ref-type="bibr" rid="B7">Aldea et al. 2011a</xref>); Hoste Island (<xref ref-type="bibr" rid="B187">USNM 2010</xref>), Beagle Channel (<xref ref-type="bibr" rid="B140">Rochebrune and Mabille 1889</xref>), and Cape Horn (<xref ref-type="bibr" rid="B187">USNM 2010</xref>); from 45°S toward south in the South Atlantic Ocean (<xref ref-type="bibr" rid="B14">Bigatti 2010</xref>), Malvinas/Falkland Islands (<xref ref-type="bibr" rid="B45">Dell 1964</xref>, <xref ref-type="bibr" rid="B66">Hain 1990</xref>), Le Maire Strait (<xref ref-type="bibr" rid="B187">USNM 2010</xref>), and Staten Island (<xref ref-type="bibr" rid="B187">USNM 2010</xref>). <abbrev xmlns:xlink="http://www.w3.org/1999/xlink" xlink:title="Southern Ocean" xlink:type="simple">SO</abbrev>: Marion Island (<xref ref-type="bibr" rid="B66">Hain 1990</xref>), Prince Edward Island (<xref ref-type="bibr" rid="B157">Smith 1881</xref>), Kerguelen Islands (<xref ref-type="bibr" rid="B128">Powell 1960</xref>, <xref ref-type="bibr" rid="B66">Hain 1990</xref>), South Georgia Island (<xref ref-type="bibr" rid="B128">Powell 1960</xref>, <xref ref-type="bibr" rid="B66">Hain 1990</xref>, <xref ref-type="bibr" rid="B187">USNM 2010</xref>), South Shetland Islands (<xref ref-type="bibr" rid="B66">Hain 1990</xref>, <xref ref-type="bibr" rid="B187">USNM 2010</xref>), Ross Sea (<xref ref-type="bibr" rid="B187">USNM 2010</xref>), and Weddell Sea (<xref ref-type="bibr" rid="B64">Gutt et al. 2000</xref>).</p></tp:treatment-sec><tp:treatment-sec><!--Section generated to contain objects referenced in tp:taxon-treatment.--><fig id="F7" position="float" orientation="portrait"><label>Figure 7.</label><caption><p><bold>A</bold> <italic><tp:taxon-name><tp:taxon-name-part taxon-name-part-type="genus">Aulacomya</tp:taxon-name-part> <tp:taxon-name-part taxon-name-part-type="species">atra</tp:taxon-name-part></tp:taxon-name></italic> (8 × 4 mm) <bold>B</bold> <italic><tp:taxon-name><tp:taxon-name-part taxon-name-part-type="genus">Mytilus</tp:taxon-name-part> <tp:taxon-name-part taxon-name-part-type="species">edulis</tp:taxon-name-part> <tp:taxon-name-part taxon-name-part-type="subspecies">chilensis</tp:taxon-name-part></tp:taxon-name></italic> (4 × 3 mm) <bold>C</bold> <italic><tp:taxon-name><tp:taxon-name-part taxon-name-part-type="genus">Astarte</tp:taxon-name-part> <tp:taxon-name-part taxon-name-part-type="species">longirostra</tp:taxon-name-part></tp:taxon-name></italic> (5 × 5 mm) <bold>D</bold> <italic><tp:taxon-name><tp:taxon-name-part taxon-name-part-type="genus">Limea</tp:taxon-name-part> <tp:taxon-name-part taxon-name-part-type="species">pygmaea</tp:taxon-name-part></tp:taxon-name></italic> (9 × 6 mm) <bold>E</bold> <italic><tp:taxon-name><tp:taxon-name-part taxon-name-part-type="genus">Zygochlamys</tp:taxon-name-part> <tp:taxon-name-part taxon-name-part-type="species">patagonica</tp:taxon-name-part></tp:taxon-name></italic> (14 × 11 mm) <bold>F</bold> <italic><tp:taxon-name><tp:taxon-name-part taxon-name-part-type="genus">Austrochlamys</tp:taxon-name-part> <tp:taxon-name-part taxon-name-part-type="species">natans</tp:taxon-name-part></tp:taxon-name></italic> (7.1 × 6.5 mm) <bold>G</bold> <italic><tp:taxon-name><tp:taxon-name-part taxon-name-part-type="genus">Carditella</tp:taxon-name-part> <tp:taxon-name-part taxon-name-part-type="species">naviformis</tp:taxon-name-part></tp:taxon-name></italic> (5 × 3.5 mm) <bold>H</bold> <italic><tp:taxon-name><tp:taxon-name-part taxon-name-part-type="genus">Tawera</tp:taxon-name-part> <tp:taxon-name-part taxon-name-part-type="species">elliptica</tp:taxon-name-part></tp:taxon-name></italic> (10 × 11 mm) <bold>I</bold> <italic><tp:taxon-name><tp:taxon-name-part taxon-name-part-type="genus">Gaimardia</tp:taxon-name-part> <tp:taxon-name-part taxon-name-part-type="species">trapesina</tp:taxon-name-part></tp:taxon-name></italic> (14 × 7 mm).</p></caption><graphic xmlns:xlink="http://www.w3.org/1999/xlink" xlink:href="zookeys-519-049-g007.jpg" position="float" orientation="portrait" xlink:type="simple" id="oo_55363.jpg"/></fig></tp:treatment-sec><ref-list><ref id="B45"><mixed-citation xmlns:xlink="http://www.w3.org/1999/xlink" xlink:type="simple"><person-group><name name-style="western"><surname>Dell</surname><given-names>RK</given-names></name></person-group> (<year>1964</year>) <article-title>Antarctic and sub-Antarctic <tp:taxon-name><tp:taxon-name-part taxon-name-part-type="phylum">Mollusca</tp:taxon-name-part></tp:taxon-name>: Amphineura, <tp:taxon-name><tp:taxon-name-part taxon-name-part-type="class">Scaphopoda</tp:taxon-name-part></tp:taxon-name> and <tp:taxon-name><tp:taxon-name-part taxon-name-part-type="class">Bivalvia</tp:taxon-name-part></tp:taxon-name>.</article-title> <source>Discovery Reports</source> <volume>33</volume>: <fpage>99</fpage>–<lpage>250</lpage>. </mixed-citation></ref><ref id="B48"><mixed-citation xmlns:xlink="http://www.w3.org/1999/xlink" xlink:type="simple"><person-group><name name-style="western"><surname>Dell</surname><given-names>RK</given-names></name></person-group> (<year>1990</year>) <article-title>Antarctic <tp:taxon-name><tp:taxon-name-part taxon-name-part-type="phylum">Mollusca</tp:taxon-name-part></tp:taxon-name> with special reference to the fauna of the Ross Sea.</article-title> <source>Bulletin of the Royal Society of New Zealand</source> <volume>27</volume>: <fpage>1</fpage>–<lpage>311</lpage>. </mixed-citation></ref><ref id="B157"><mixed-citation xmlns:xlink="http://www.w3.org/1999/xlink" xlink:type="simple"><person-group><name name-style="western"><surname>Smith</surname><given-names>EA</given-names></name></person-group> (<year>1881</year>) <article-title>Account of the zoological collections made during the survey of the H.M.S. “Alert” in the Straits of Magellan and on the coast of Patagonia. IV. <tp:taxon-name><tp:taxon-name-part taxon-name-part-type="phylum">Mollusca</tp:taxon-name-part></tp:taxon-name> and <tp:taxon-name><tp:taxon-name-part taxon-name-part-type="subkingdom">Molluscoidea</tp:taxon-name-part></tp:taxon-name>.</article-title> <source>Proceedings of the Zoological Society of London</source> <volume>1881</volume>: <fpage>22</fpage>–<lpage>44</lpage>. </mixed-citation></ref><ref id="B187"><mixed-citation xmlns:xlink="http://www.w3.org/1999/xlink" xlink:type="simple"><institution xlink:type="simple">USNM</institution> (<year>2010</year>) <source>National Collection of the Smithsonian National Museum of Natural History</source>, USNM. <ext-link ext-link-type="uri" xlink:href="http://invertebrates.si.edu/" xlink:type="simple">http://invertebrates.si.edu/</ext-link> [<date-in-citation content-type="access-date">accessed 3 May 2013</date-in-citation>] </mixed-citation></ref><ref id="B139"><mixed-citation xmlns:xlink="http://www.w3.org/1999/xlink" xlink:type="simple"><person-group><name name-style="western"><surname>Ríos</surname><given-names>C</given-names></name><name name-style="western"><surname>Mutschke</surname><given-names>E</given-names></name><name name-style="western"><surname>Morrison</surname><given-names>E</given-names></name></person-group> (<year>2003</year>) <article-title>Biodiversidad bentónica sublitoral en el estrecho de Magallanes, Chile.</article-title> <source>Revista de Biología Marina y Oceanografía</source> <volume>38</volume>(<issue>1</issue>): <fpage>1</fpage>–<lpage>12</lpage>. </mixed-citation></ref><ref id="B7"><mixed-citation xmlns:xlink="http://www.w3.org/1999/xlink" xlink:type="simple"><person-group><name name-style="western"><surname>Aldea</surname><given-names>C</given-names></name><name name-style="western"><surname>Rosenfeld</surname><given-names>S</given-names></name><name name-style="western"><surname>Cárdenas</surname><given-names>J</given-names></name></person-group> (<year>2011a</year>) <article-title>Caracterización de la diversidad de moluscos bentónicos sublitorales en la isla Carlos III y áreas adyacentes, Estrecho de Magallanes, Chile.</article-title> <source>Anales del Instituto de la Patagonia</source> <volume>39</volume>(<issue>2</issue>): <fpage>73</fpage>–<lpage>89</lpage>. doi: <ext-link ext-link-type="doi" xlink:href="10.4067/S0718-686X2011000200006" xlink:type="simple">10.4067/S0718-686X2011000200006</ext-link> </mixed-citation></ref><ref id="B140"><mixed-citation xmlns:xlink="http://www.w3.org/1999/xlink" xlink:type="simple"><person-group><name name-style="western"><surname>Rochebrune</surname><given-names>AT</given-names></name><name name-style="western"><surname>Mabille</surname><given-names>J</given-names></name></person-group> (<year>1889</year>) <source>Mollusques. Mission Scientifique du Cap Horn.</source> <volume>VI</volume>, <volume-series>Zoologie</volume-series>, <publisher-loc>Paris</publisher-loc>, <size units="page">129 pp</size>. </mixed-citation></ref><ref id="B14"><mixed-citation xmlns:xlink="http://www.w3.org/1999/xlink" xlink:type="simple"><person-group><name name-style="western"><surname>Bigatti</surname><given-names>G</given-names></name></person-group> (<year>2010</year>) <source>Marine invertebrate from Argentina, Uruguay and Chile</source>. <publisher-name>Centro Nacional Patagónico</publisher-name>, <publisher-loc>Puerto Madryn, Chubut, Argentina</publisher-loc>. <ext-link ext-link-type="uri" xlink:href="http://www.iobis.org" xlink:type="simple">http://www.iobis.org</ext-link> [<date-in-citation content-type="access-date">accessed 16 Dec. 2013</date-in-citation>] </mixed-citation></ref><ref id="B66"><mixed-citation xmlns:xlink="http://www.w3.org/1999/xlink" xlink:type="simple"><person-group><name name-style="western"><surname>Hain</surname><given-names>S</given-names></name></person-group> (<year>1990</year>) <article-title>Die beschalten benthischen Mollusken (<tp:taxon-name><tp:taxon-name-part taxon-name-part-type="class">Gastropoda</tp:taxon-name-part></tp:taxon-name> und <tp:taxon-name><tp:taxon-name-part taxon-name-part-type="class">Bivalvia</tp:taxon-name-part></tp:taxon-name>) des Weddellmeeres, Antarktis.</article-title> <source>Reports Polar Research</source> <volume>70</volume>: <fpage>1</fpage>–<lpage>181</lpage>. </mixed-citation></ref><ref id="B128"><mixed-citation xmlns:xlink="http://www.w3.org/1999/xlink" xlink:type="simple"><person-group><name name-style="western"><surname>Powell</surname><given-names>AWB</given-names></name></person-group> (<year>1960</year>) <article-title>Antartic and subantartic mollusca.</article-title> <source>Records of the Auckland Institute and Museum</source> <volume>5</volume>(<issue>3–4</issue>): <fpage>117</fpage>–<lpage>193</lpage>. </mixed-citation></ref><ref id="B64"><mixed-citation xmlns:xlink="http://www.w3.org/1999/xlink" xlink:type="simple"><person-group><name name-style="western"><surname>Gutt</surname><given-names>J</given-names></name><name name-style="western"><surname>Sirenko</surname><given-names>B</given-names></name><name name-style="western"><surname>Arntz</surname><given-names>W</given-names></name><name name-style="western"><surname>Smirnov</surname><given-names>S</given-names></name><name name-style="western"><surname>De Broyer</surname><given-names>C</given-names></name></person-group> (<year>2000</year>) <source>Weddell Sea macrozoobenthos EASIZ I (SCAR–MarBIN)</source>. <ext-link ext-link-type="uri" xlink:href="http://www.gbif.org/dataset/7b52e794-f762-11e1-a439-00145eb45e9a" xlink:type="simple">http://www.gbif.org/dataset/7b52e794-f762-11e1-a439-00145eb45e9a</ext-link> [<date-in-citation content-type="access-date">accessed 14 Dec. 2013</date-in-citation>] </mixed-citation></ref></ref-list></tp:taxon-treatment>
