# Supplementary material for: Richness, systematics, and distribution of molluscs associated with the macroalga Gigartina skottsbergii in the Strait of Magellan, Chile: A biogeographic affinity study
Source: Zookeys. 2015 Aug 31;(519):49–100. doi: 10.3897/zookeys.519.9676 (PMC4591604; doi:10.3897/zookeys.519.9676)
Supplement: XML Treatment for Limea pygmaea [file zookeys.519.9676-treatment37.xml]

<!DOCTYPE tp:taxon-treatment
  PUBLIC "-//TaxonX//DTD Taxonomic Treatment Publishing DTD v0 20100105//EN" "tax-treatment-NSO.dtd">
<tp:taxon-treatment xmlns:tp="http://www.plazi.org/taxpub"><tp:treatment-meta><kwd-group><label>Taxon classification</label><kwd><named-content content-type="kingdom">Animalia</named-content></kwd><kwd><named-content content-type="order">Limoida</named-content></kwd><kwd><named-content content-type="family">Limidae</named-content></kwd></kwd-group><mixed-citation publication-type="journal"><person-group><name><surname>Rosenfeld</surname><given-names>Sebastián</given-names></name><name><surname>Aldea</surname><given-names>Cristian</given-names></name><name><surname>Mansilla</surname><given-names>Andrés</given-names></name><name><surname>Marambio</surname><given-names>Johanna</given-names></name><name><surname>Ojeda</surname><given-names>Jaime</given-names></name></person-group><article-title>Richness, systematics, and distribution of molluscs associated with the macroalga <italic><tp:taxon-name><tp:taxon-name-part taxon-name-part-type="genus">Gigartina</tp:taxon-name-part> <tp:taxon-name-part taxon-name-part-type="species">skottsbergii</tp:taxon-name-part></tp:taxon-name></italic> in the Strait of Magellan, Chile: A biogeographic affinity study</article-title><source>Zookeys</source><day>31</day><month>8</month><year>2015</year><volume>2015</volume><issue>519</issue><fpage>49</fpage><lpage>100</lpage><pub-id pub-id-type="doi">10.3897/zookeys.519.9676</pub-id></mixed-citation></tp:treatment-meta><tp:nomenclature><tp:taxon-name>
                        <tp:taxon-name-part taxon-name-part-type="genus">Limea</tp:taxon-name-part>
                        <tp:taxon-name-part taxon-name-part-type="species">pygmaea</tp:taxon-name-part>
                    </tp:taxon-name><tp:taxon-authority>(Philippi, 1845)</tp:taxon-authority><xref ref-type="fig" rid="F7">Fig. 7D</xref></tp:nomenclature><tp:treatment-sec sec-type="material"><title>Material examined.</title><p>4 <abbrev xmlns:xlink="http://www.w3.org/1999/xlink" xlink:title="number of live specimens collected" xlink:type="simple">spm</abbrev> (4 × 2.5 – 9 × 6 mm).</p></tp:treatment-sec><tp:treatment-sec sec-type="Synonymy"><title>Synonymy.</title><p>See <xref ref-type="bibr" rid="B3">Aldea and Troncoso (2008)</xref>.</p></tp:treatment-sec><tp:treatment-sec sec-type="Remarks"><title>Remarks.</title><p><xref ref-type="bibr" rid="B5">Aldea and Troncoso (2010b)</xref> commented that this species is similar to <italic><tp:taxon-name><tp:taxon-name-part taxon-name-part-type="genus">Limatula</tp:taxon-name-part> <tp:taxon-name-part taxon-name-part-type="species">ovalis</tp:taxon-name-part></tp:taxon-name></italic> (Thiele, 1912) but smaller and thinner. Both species present direct development through incubation (<xref ref-type="bibr" rid="B90">Linse and Page 2003</xref>).</p></tp:treatment-sec><tp:treatment-sec sec-type="Distribution"><title>Distribution.</title><p>Magellanic: Smyth Channel (<xref ref-type="bibr" rid="B177">Thiele 1912</xref>); Strait of Magellan, (<xref ref-type="bibr" rid="B72">Húpe 1854</xref>, <xref ref-type="bibr" rid="B80">Lamy 1906a</xref>, <xref ref-type="bibr" rid="B48">Dell 1990</xref>): eastern micro-basin of the Strait of Magellan (<xref ref-type="bibr" rid="B139">Ríos et al. 2003</xref>), Punta Santa María (this record), and Carlos III Island (<xref ref-type="bibr" rid="B7">Aldea et al. 2011a</xref>); Orange Bay (<xref ref-type="bibr" rid="B140">Rochebrune and Mabille 1889</xref>); Malvinas/Falkland Islands (<xref ref-type="bibr" rid="B45">Dell 1964</xref>, <xref ref-type="bibr" rid="B86">Linse 1997</xref>), and Staten Island (<xref ref-type="bibr" rid="B48">Dell 1990</xref>). <abbrev xmlns:xlink="http://www.w3.org/1999/xlink" xlink:title="Warm Temperate South-western Atlantic" xlink:type="simple">WTSA</abbrev>: Uruguay (<xref ref-type="bibr" rid="B148">Scarabino 2003b</xref>), and Buenos Aires Province (<xref ref-type="bibr" rid="B24">Carcelles 1944</xref>). <abbrev xmlns:xlink="http://www.w3.org/1999/xlink" xlink:title="Southern Ocean" xlink:type="simple">SO</abbrev>: South Shetland Islands (<xref ref-type="bibr" rid="B48">Dell 1990</xref>, <xref ref-type="bibr" rid="B108">Narchi et al. 2002</xref>, <xref ref-type="bibr" rid="B3">Aldea and Troncoso 2008</xref>), Macquaire Island (<xref ref-type="bibr" rid="B128">Powell 1960</xref>), Kerguelen Islands (<xref ref-type="bibr" rid="B156">Smith 1879</xref>, <xref ref-type="bibr" rid="B158">Smith 1885</xref>, <xref ref-type="bibr" rid="B177">Thiele 1912</xref>, <xref ref-type="bibr" rid="B178">Thiele and Jaeckel 1931</xref>, <xref ref-type="bibr" rid="B126">Powell 1957</xref>, <xref ref-type="bibr" rid="B181">Troncoso et al. 2001</xref>), Marion and Prince Edward Islands (<xref ref-type="bibr" rid="B158">Smith 1885</xref>, <xref ref-type="bibr" rid="B17">Branch et al. 1991</xref>).</p></tp:treatment-sec><tp:treatment-sec><!--Section generated to contain objects referenced in tp:taxon-treatment.--><fig id="F7" position="float" orientation="portrait"><label>Figure 7.</label><caption><p><bold>A</bold> <italic><tp:taxon-name><tp:taxon-name-part taxon-name-part-type="genus">Aulacomya</tp:taxon-name-part> <tp:taxon-name-part taxon-name-part-type="species">atra</tp:taxon-name-part></tp:taxon-name></italic> (8 × 4 mm) <bold>B</bold> <italic><tp:taxon-name><tp:taxon-name-part taxon-name-part-type="genus">Mytilus</tp:taxon-name-part> <tp:taxon-name-part taxon-name-part-type="species">edulis</tp:taxon-name-part> <tp:taxon-name-part taxon-name-part-type="subspecies">chilensis</tp:taxon-name-part></tp:taxon-name></italic> (4 × 3 mm) <bold>C</bold> <italic><tp:taxon-name><tp:taxon-name-part taxon-name-part-type="genus">Astarte</tp:taxon-name-part> <tp:taxon-name-part taxon-name-part-type="species">longirostra</tp:taxon-name-part></tp:taxon-name></italic> (5 × 5 mm) <bold>D</bold> <italic><tp:taxon-name><tp:taxon-name-part taxon-name-part-type="genus">Limea</tp:taxon-name-part> <tp:taxon-name-part taxon-name-part-type="species">pygmaea</tp:taxon-name-part></tp:taxon-name></italic> (9 × 6 mm) <bold>E</bold> <italic><tp:taxon-name><tp:taxon-name-part taxon-name-part-type="genus">Zygochlamys</tp:taxon-name-part> <tp:taxon-name-part taxon-name-part-type="species">patagonica</tp:taxon-name-part></tp:taxon-name></italic> (14 × 11 mm) <bold>F</bold> <italic><tp:taxon-name><tp:taxon-name-part taxon-name-part-type="genus">Austrochlamys</tp:taxon-name-part> <tp:taxon-name-part taxon-name-part-type="species">natans</tp:taxon-name-part></tp:taxon-name></italic> (7.1 × 6.5 mm) <bold>G</bold> <italic><tp:taxon-name><tp:taxon-name-part taxon-name-part-type="genus">Carditella</tp:taxon-name-part> <tp:taxon-name-part taxon-name-part-type="species">naviformis</tp:taxon-name-part></tp:taxon-name></italic> (5 × 3.5 mm) <bold>H</bold> <italic><tp:taxon-name><tp:taxon-name-part taxon-name-part-type="genus">Tawera</tp:taxon-name-part> <tp:taxon-name-part taxon-name-part-type="species">elliptica</tp:taxon-name-part></tp:taxon-name></italic> (10 × 11 mm) <bold>I</bold> <italic><tp:taxon-name><tp:taxon-name-part taxon-name-part-type="genus">Gaimardia</tp:taxon-name-part> <tp:taxon-name-part taxon-name-part-type="species">trapesina</tp:taxon-name-part></tp:taxon-name></italic> (14 × 7 mm).</p></caption><graphic xmlns:xlink="http://www.w3.org/1999/xlink" xlink:href="zookeys-519-049-g007.jpg" position="float" orientation="portrait" xlink:type="simple" id="oo_55363.jpg"/></fig></tp:treatment-sec><ref-list><ref id="B3"><mixed-citation xmlns:xlink="http://www.w3.org/1999/xlink" xlink:type="simple"><person-group><name name-style="western"><surname>Aldea</surname><given-names>C</given-names></name><name name-style="western"><surname>Troncoso</surname><given-names>JS</given-names></name></person-group> (<year>2008</year>) <article-title>Systematics and distribution of shelled molluscs (<tp:taxon-name><tp:taxon-name-part taxon-name-part-type="class">Gastropoda</tp:taxon-name-part></tp:taxon-name>, <tp:taxon-name><tp:taxon-name-part taxon-name-part-type="class">Bivalvia</tp:taxon-name-part></tp:taxon-name> and <tp:taxon-name><tp:taxon-name-part taxon-name-part-type="class">Scaphopoda</tp:taxon-name-part></tp:taxon-name>) from the South Shetland Islands to the Bellingshausen Sea, West Antarctica.</article-title> <source>Iberus</source> <volume>26</volume>(<issue>2</issue>): <fpage>43</fpage>–<lpage>117</lpage>. </mixed-citation></ref><ref id="B5"><mixed-citation xmlns:xlink="http://www.w3.org/1999/xlink" xlink:type="simple"><person-group><name name-style="western"><surname>Aldea</surname><given-names>C</given-names></name><name name-style="western"><surname>Troncoso</surname><given-names>JS</given-names></name></person-group> (<year>2010b</year>) <source>Moluscos del mar de Bellingshausen (Antártica). Observaciones y distribución de los gasterópodos con concha, bivalvos y scafópodos del oeste de la península Antártica recolectados en las campañas antárticas españolas BENTART 2003 y 2006.</source> <publisher-name>Edición propia</publisher-name>, <publisher-loc>Vigo, España</publisher-loc>, <size units="page">249 pp</size>. </mixed-citation></ref><ref id="B90"><mixed-citation xmlns:xlink="http://www.w3.org/1999/xlink" xlink:type="simple"><person-group><name name-style="western"><surname>Linse</surname><given-names>K</given-names></name><name name-style="western"><surname>Page</surname><given-names>TJ</given-names></name></person-group> (<year>2003</year>) <article-title>Evidence of brooding in Southern Ocean limid bivalves.</article-title> <source>Journal of Molluscan Studies</source> <volume>69</volume>: <fpage>290</fpage>–<lpage>293</lpage>. doi: <ext-link ext-link-type="doi" xlink:href="10.1093/mollus/69.3.290" xlink:type="simple">10.1093/mollus/69.3.290</ext-link> </mixed-citation></ref><ref id="B177"><mixed-citation xmlns:xlink="http://www.w3.org/1999/xlink" xlink:type="simple"><person-group><name name-style="western"><surname>Thiele</surname><given-names>J</given-names></name></person-group> (<year>1912</year>) <article-title>Die antarktischen Schnecken und Muscheln.</article-title> In: <person-group><name name-style="western"><surname>Drygalski</surname><given-names>E von</given-names></name></person-group> (<role>Ed.</role>) <source>Deutsche Südpolar-Expedition (1901–1903)</source> <volume>13</volume>: <fpage>183</fpage>–<lpage>286</lpage>. </mixed-citation></ref><ref id="B72"><mixed-citation xmlns:xlink="http://www.w3.org/1999/xlink" xlink:type="simple"><person-group><name name-style="western"><surname>Hupé</surname><given-names>LH</given-names></name></person-group> (<year>1854</year>) <article-title>Fauna Chilena. Molluscos.</article-title> In: <person-group><name name-style="western"><surname>Gay</surname><given-names>C</given-names></name></person-group> (<role>Ed.</role>) <source>Historia Física y Política de Chile. Zoológica</source>, <volume>8</volume>, <publisher-loc>París</publisher-loc>, <fpage>1</fpage>–<lpage>499</lpage>. </mixed-citation></ref><ref id="B80"><mixed-citation xmlns:xlink="http://www.w3.org/1999/xlink" xlink:type="simple"><person-group><name name-style="western"><surname>Lamy</surname><given-names>E</given-names></name></person-group> (<year>1906a</year>) <article-title>Lamellibranches recueillis par l’Expédition Antarctique Française du Dr. Charcot.</article-title> <source>Bulletin du Muséum National d’Histoire Naturelle</source> <volume>12</volume>: <fpage>44</fpage>–<lpage>52</lpage>. </mixed-citation></ref><ref id="B48"><mixed-citation xmlns:xlink="http://www.w3.org/1999/xlink" xlink:type="simple"><person-group><name name-style="western"><surname>Dell</surname><given-names>RK</given-names></name></person-group> (<year>1990</year>) <article-title>Antarctic <tp:taxon-name><tp:taxon-name-part taxon-name-part-type="phylum">Mollusca</tp:taxon-name-part></tp:taxon-name> with special reference to the fauna of the Ross Sea.</article-title> <source>Bulletin of the Royal Society of New Zealand</source> <volume>27</volume>: <fpage>1</fpage>–<lpage>311</lpage>. </mixed-citation></ref><ref id="B139"><mixed-citation xmlns:xlink="http://www.w3.org/1999/xlink" xlink:type="simple"><person-group><name name-style="western"><surname>Ríos</surname><given-names>C</given-names></name><name name-style="western"><surname>Mutschke</surname><given-names>E</given-names></name><name name-style="western"><surname>Morrison</surname><given-names>E</given-names></name></person-group> (<year>2003</year>) <article-title>Biodiversidad bentónica sublitoral en el estrecho de Magallanes, Chile.</article-title> <source>Revista de Biología Marina y Oceanografía</source> <volume>38</volume>(<issue>1</issue>): <fpage>1</fpage>–<lpage>12</lpage>. </mixed-citation></ref><ref id="B7"><mixed-citation xmlns:xlink="http://www.w3.org/1999/xlink" xlink:type="simple"><person-group><name name-style="western"><surname>Aldea</surname><given-names>C</given-names></name><name name-style="western"><surname>Rosenfeld</surname><given-names>S</given-names></name><name name-style="western"><surname>Cárdenas</surname><given-names>J</given-names></name></person-group> (<year>2011a</year>) <article-title>Caracterización de la diversidad de moluscos bentónicos sublitorales en la isla Carlos III y áreas adyacentes, Estrecho de Magallanes, Chile.</article-title> <source>Anales del Instituto de la Patagonia</source> <volume>39</volume>(<issue>2</issue>): <fpage>73</fpage>–<lpage>89</lpage>. doi: <ext-link ext-link-type="doi" xlink:href="10.4067/S0718-686X2011000200006" xlink:type="simple">10.4067/S0718-686X2011000200006</ext-link> </mixed-citation></ref><ref id="B140"><mixed-citation xmlns:xlink="http://www.w3.org/1999/xlink" xlink:type="simple"><person-group><name name-style="western"><surname>Rochebrune</surname><given-names>AT</given-names></name><name name-style="western"><surname>Mabille</surname><given-names>J</given-names></name></person-group> (<year>1889</year>) <source>Mollusques. Mission Scientifique du Cap Horn.</source> <volume>VI</volume>, <volume-series>Zoologie</volume-series>, <publisher-loc>Paris</publisher-loc>, <size units="page">129 pp</size>. </mixed-citation></ref><ref id="B45"><mixed-citation xmlns:xlink="http://www.w3.org/1999/xlink" xlink:type="simple"><person-group><name name-style="western"><surname>Dell</surname><given-names>RK</given-names></name></person-group> (<year>1964</year>) <article-title>Antarctic and sub-Antarctic <tp:taxon-name><tp:taxon-name-part taxon-name-part-type="phylum">Mollusca</tp:taxon-name-part></tp:taxon-name>: Amphineura, <tp:taxon-name><tp:taxon-name-part taxon-name-part-type="class">Scaphopoda</tp:taxon-name-part></tp:taxon-name> and <tp:taxon-name><tp:taxon-name-part taxon-name-part-type="class">Bivalvia</tp:taxon-name-part></tp:taxon-name>.</article-title> <source>Discovery Reports</source> <volume>33</volume>: <fpage>99</fpage>–<lpage>250</lpage>. </mixed-citation></ref><ref id="B86"><mixed-citation xmlns:xlink="http://www.w3.org/1999/xlink" xlink:type="simple"><person-group><name name-style="western"><surname>Linse</surname><given-names>K</given-names></name></person-group> (<year>1997</year>) <article-title>Die Verbreitung epibenthischer Mollusken im chilenischen Beagle–Kanal.</article-title> <source>Berichte zur Polarforschung</source> <volume>228</volume>: <fpage>1</fpage>–<lpage>131</lpage>. </mixed-citation></ref><ref id="B148"><mixed-citation xmlns:xlink="http://www.w3.org/1999/xlink" xlink:type="simple"><person-group><name name-style="western"><surname>Scarabino</surname><given-names>F</given-names></name></person-group> (<year>2003b</year>) <article-title>Lista sistemática de los <tp:taxon-name><tp:taxon-name-part taxon-name-part-type="class">Bivalvia</tp:taxon-name-part></tp:taxon-name> marinos y estuarinos vivientes de Uruguay.</article-title> <source>Comunicaciones de la Sociedad Malacológica del Uruguay</source> <volume>8</volume>(<issue>80–81</issue>): <fpage>229</fpage>–<lpage>259</lpage>. </mixed-citation></ref><ref id="B24"><mixed-citation xmlns:xlink="http://www.w3.org/1999/xlink" xlink:type="simple"><person-group><name name-style="western"><surname>Carcelles</surname><given-names>A</given-names></name></person-group> (<year>1944</year>) <article-title>Catálogo de los moluscos marinos de Puerto Quequen.</article-title> <source>Revista del Museo de La Plata</source> <volume>3</volume>: <fpage>236</fpage>–<lpage>309</lpage>. </mixed-citation></ref><ref id="B108"><mixed-citation xmlns:xlink="http://www.w3.org/1999/xlink" xlink:type="simple"><person-group><name name-style="western"><surname>Narchi</surname><given-names>W</given-names></name><name name-style="western"><surname>Domaneschi</surname><given-names>O</given-names></name><name name-style="western"><surname>Dias-Passos</surname><given-names>F</given-names></name></person-group> (<year>2002</year>) <article-title>Bivalves Antárticos e Subantárticos coletados durante as Expediçôes Científicas Brasileiras à Antárticas I a IX (1982–1991).</article-title> <source>Revista Brasileira de Zoologia</source> <volume>19</volume>(<issue>3</issue>): <fpage>645</fpage>–<lpage>675</lpage>. doi: <ext-link ext-link-type="doi" xlink:href="10.1590/S0101-81752002000300003" xlink:type="simple">10.1590/S0101-81752002000300003</ext-link> </mixed-citation></ref><ref id="B128"><mixed-citation xmlns:xlink="http://www.w3.org/1999/xlink" xlink:type="simple"><person-group><name name-style="western"><surname>Powell</surname><given-names>AWB</given-names></name></person-group> (<year>1960</year>) <article-title>Antartic and subantartic mollusca.</article-title> <source>Records of the Auckland Institute and Museum</source> <volume>5</volume>(<issue>3–4</issue>): <fpage>117</fpage>–<lpage>193</lpage>. </mixed-citation></ref><ref id="B156"><mixed-citation xmlns:xlink="http://www.w3.org/1999/xlink" xlink:type="simple"><person-group><name name-style="western"><surname>Smith</surname><given-names>EA</given-names></name></person-group> (<year>1879</year>) <article-title><tp:taxon-name><tp:taxon-name-part taxon-name-part-type="phylum">Mollusca</tp:taxon-name-part></tp:taxon-name>. <abbrev xlink:title="Antarctica" xlink:type="simple">An</abbrev> account of the petrological, botanical and zoological collection made in Kerguelen´s Island and Rodriguez during the Transit of “Venus” Expedition in the years 1874–75.</article-title> <source>Philosophical Transactions of the Royal Society of London</source> <volume>168</volume>: <fpage>167</fpage>–<lpage>192</lpage>. doi: <ext-link ext-link-type="doi" xlink:href="10.1098/rstl.1879.0015" xlink:type="simple">10.1098/rstl.1879.0015</ext-link> </mixed-citation></ref><ref id="B158"><mixed-citation xmlns:xlink="http://www.w3.org/1999/xlink" xlink:type="simple"><person-group><name name-style="western"><surname>Smith</surname><given-names>EA</given-names></name></person-group> (<year>1885</year>) <article-title>Report on the Lamellibranchiata collected by H.M.S. Challenger during the years 1873–1876.</article-title> <source>Reports of the Scientific Results of the Exploratory Voyage of H.M.S. Challenger, Zoology</source> <volume>13</volume>(<issue>35</issue>): <fpage>1</fpage>–<lpage>341</lpage>. </mixed-citation></ref><ref id="B178"><mixed-citation xmlns:xlink="http://www.w3.org/1999/xlink" xlink:type="simple"><person-group><name name-style="western"><surname>Thiele</surname><given-names>J</given-names></name><name name-style="western"><surname>Jaeckel</surname><given-names>S</given-names></name></person-group> (<year>1931</year>) <article-title>Muscheln der deutschen Tiefsee-Expedition.</article-title> <source>Deutschen Tiefsee-Expedition 1898–1899</source> <volume>21</volume>: <fpage>158</fpage>–<lpage>268</lpage>. </mixed-citation></ref><ref id="B126"><mixed-citation xmlns:xlink="http://www.w3.org/1999/xlink" xlink:type="simple"><person-group><name name-style="western"><surname>Powell</surname><given-names>AWB</given-names></name></person-group> (<year>1957</year>) <article-title><tp:taxon-name><tp:taxon-name-part taxon-name-part-type="phylum">Mollusca</tp:taxon-name-part></tp:taxon-name> of Kerguelen and Macquarie Islands. B. A. N. Z. Antarctic Research Expedition, 1929–1931.</article-title> <source>Report B</source> <volume>6</volume>: <fpage>107</fpage>–<lpage>149</lpage>. </mixed-citation></ref><ref id="B181"><mixed-citation xmlns:xlink="http://www.w3.org/1999/xlink" xlink:type="simple"><person-group><name name-style="western"><surname>Troncoso</surname><given-names>N</given-names></name><name name-style="western"><surname>Van Goethem</surname><given-names>JL</given-names></name><name name-style="western"><surname>Troncoso</surname><given-names>JS</given-names></name></person-group> (<year>2001</year>) <article-title>Contribution to the marine molluscan fauna of Kerguelen Island, south Indian ocean.</article-title> <source>Iberus</source> <volume>19</volume>(<issue>1</issue>): <fpage>83</fpage>–<lpage>114</lpage>. </mixed-citation></ref><ref id="B17"><mixed-citation xmlns:xlink="http://www.w3.org/1999/xlink" xlink:type="simple"><person-group><name name-style="western"><surname>Branch</surname><given-names>ML</given-names></name><name name-style="western"><surname>Arnaud</surname><given-names>PM</given-names></name><name name-style="western"><surname>Cantera</surname><given-names>J</given-names></name><name name-style="western"><surname>Gianakouras</surname><given-names>D</given-names></name></person-group> (<year>1991</year>) <article-title>The benthic <tp:taxon-name><tp:taxon-name-part taxon-name-part-type="phylum">Mollusca</tp:taxon-name-part></tp:taxon-name> and <tp:taxon-name><tp:taxon-name-part taxon-name-part-type="phylum">Brachiopoda</tp:taxon-name-part></tp:taxon-name> of subantarctic Marion and Prince Edward Islands: 1) Illustrated keys to the species. 2) Records of the 1982–1989.</article-title> <source>University of Cape Town Surveys. South African Journal of Antarctic Research</source> <volume>21</volume>(<issue>1</issue>): <fpage>45</fpage>–<lpage>64</lpage>. </mixed-citation></ref></ref-list></tp:taxon-treatment>
