# Supplementary material for: Richness, systematics, and distribution of molluscs associated with the macroalga Gigartina skottsbergii in the Strait of Magellan, Chile: A biogeographic affinity study
Source: Zookeys. 2015 Aug 31;(519):49–100. doi: 10.3897/zookeys.519.9676 (PMC4591604; doi:10.3897/zookeys.519.9676)
Supplement: XML Treatment for Zygochlamys patagonica [file zookeys.519.9676-treatment38.xml]

<!DOCTYPE tp:taxon-treatment
  PUBLIC "-//TaxonX//DTD Taxonomic Treatment Publishing DTD v0 20100105//EN" "tax-treatment-NSO.dtd">
<tp:taxon-treatment xmlns:tp="http://www.plazi.org/taxpub"><tp:treatment-meta><kwd-group><label>Taxon classification</label><kwd><named-content content-type="kingdom">Animalia</named-content></kwd><kwd><named-content content-type="order">Pectinoida</named-content></kwd><kwd><named-content content-type="family">Pectinidae</named-content></kwd></kwd-group><mixed-citation publication-type="journal"><person-group><name><surname>Rosenfeld</surname><given-names>Sebastián</given-names></name><name><surname>Aldea</surname><given-names>Cristian</given-names></name><name><surname>Mansilla</surname><given-names>Andrés</given-names></name><name><surname>Marambio</surname><given-names>Johanna</given-names></name><name><surname>Ojeda</surname><given-names>Jaime</given-names></name></person-group><article-title>Richness, systematics, and distribution of molluscs associated with the macroalga <italic><tp:taxon-name><tp:taxon-name-part taxon-name-part-type="genus">Gigartina</tp:taxon-name-part> <tp:taxon-name-part taxon-name-part-type="species">skottsbergii</tp:taxon-name-part></tp:taxon-name></italic> in the Strait of Magellan, Chile: A biogeographic affinity study</article-title><source>Zookeys</source><day>31</day><month>8</month><year>2015</year><volume>2015</volume><issue>519</issue><fpage>49</fpage><lpage>100</lpage><pub-id pub-id-type="doi">10.3897/zookeys.519.9676</pub-id></mixed-citation></tp:treatment-meta><tp:nomenclature><tp:taxon-name>
                        <tp:taxon-name-part taxon-name-part-type="genus">Zygochlamys</tp:taxon-name-part>
                        <tp:taxon-name-part taxon-name-part-type="species">patagonica</tp:taxon-name-part>
                    </tp:taxon-name><tp:taxon-authority>(King &amp; Broderip, 1832)</tp:taxon-authority><xref ref-type="fig" rid="F7">Fig. 7E</xref></tp:nomenclature><tp:treatment-sec sec-type="material"><title>Material examined.</title><p>2 <abbrev xmlns:xlink="http://www.w3.org/1999/xlink" xlink:title="number of live specimens collected" xlink:type="simple">spm</abbrev> (12 × 10 – 14 × 11 mm).</p></tp:treatment-sec><tp:treatment-sec sec-type="Synonymy"><title>Synonymy.</title><p>See <xref ref-type="bibr" rid="B27">Cárdenas et al. (2008)</xref>.</p></tp:treatment-sec><tp:treatment-sec sec-type="Remarks"><title>Remarks.</title><p><xref ref-type="bibr" rid="B192">Waloszek (1984)</xref> reported that the species has a wide variability in its morphological characteristics, presenting different types of sculpture. Coloration can range from white to dark red and yellow. This species is found in shallow waters and on the front of slopes, where it forms large banks (<xref ref-type="bibr" rid="B201">Zelaya 2009b</xref>).</p></tp:treatment-sec><tp:treatment-sec sec-type="Distribution"><title>Distribution.</title><p>Magellanic: Chiloé Archipelago (<xref ref-type="bibr" rid="B192">Waloszek 1984</xref>), Estero Elefantes (<xref ref-type="bibr" rid="B135">Reid and Osorio 2000</xref>), and Wellington Island in Puerto Edén (<xref ref-type="bibr" rid="B46">Dell 1971</xref>); Strait of Magellan (<xref ref-type="bibr" rid="B78">King and Broderip 1832</xref>): eastern micro-basin of the Strait of Magellan (<xref ref-type="bibr" rid="B139">Ríos et al. 2003</xref>), Carlos III Island (<xref ref-type="bibr" rid="B7">Aldea et al. 2011a</xref>), Punta Santa Ana (<xref ref-type="bibr" rid="B136">Ríos et al. 2007</xref>), and Punta Santa María (this record); Beagle Channel (<xref ref-type="bibr" rid="B140">Rochebrune and Mabille 1889</xref>) and Cape Horn (<xref ref-type="bibr" rid="B192">Waloszek 1984</xref>); Chubut (<xref ref-type="bibr" rid="B24">Carcelles 1944</xref>), Santa Cruz (<xref ref-type="bibr" rid="B24">Carcelles 1944</xref>), and Malvinas/Falkland Islands (<xref ref-type="bibr" rid="B59">Grau 1959</xref>) toward 55°S (<xref ref-type="bibr" rid="B106">Morris and Rosenberg 2005</xref>). <abbrev xmlns:xlink="http://www.w3.org/1999/xlink" xlink:title="Warm Temperate South-western Atlantic" xlink:type="simple">WTSA</abbrev>: Uruguay (<xref ref-type="bibr" rid="B148">Scarabino 2003b</xref>), and Buenos Aires Province (<xref ref-type="bibr" rid="B24">Carcelles 1944</xref>). <abbrev xmlns:xlink="http://www.w3.org/1999/xlink" xlink:title="Southern Ocean" xlink:type="simple">SO</abbrev>: South Shetland Islands (<xref ref-type="bibr" rid="B187">USNM 2010</xref>).</p></tp:treatment-sec><tp:treatment-sec><!--Section generated to contain objects referenced in tp:taxon-treatment.--><fig id="F7" position="float" orientation="portrait"><label>Figure 7.</label><caption><p><bold>A</bold> <italic><tp:taxon-name><tp:taxon-name-part taxon-name-part-type="genus">Aulacomya</tp:taxon-name-part> <tp:taxon-name-part taxon-name-part-type="species">atra</tp:taxon-name-part></tp:taxon-name></italic> (8 × 4 mm) <bold>B</bold> <italic><tp:taxon-name><tp:taxon-name-part taxon-name-part-type="genus">Mytilus</tp:taxon-name-part> <tp:taxon-name-part taxon-name-part-type="species">edulis</tp:taxon-name-part> <tp:taxon-name-part taxon-name-part-type="subspecies">chilensis</tp:taxon-name-part></tp:taxon-name></italic> (4 × 3 mm) <bold>C</bold> <italic><tp:taxon-name><tp:taxon-name-part taxon-name-part-type="genus">Astarte</tp:taxon-name-part> <tp:taxon-name-part taxon-name-part-type="species">longirostra</tp:taxon-name-part></tp:taxon-name></italic> (5 × 5 mm) <bold>D</bold> <italic><tp:taxon-name><tp:taxon-name-part taxon-name-part-type="genus">Limea</tp:taxon-name-part> <tp:taxon-name-part taxon-name-part-type="species">pygmaea</tp:taxon-name-part></tp:taxon-name></italic> (9 × 6 mm) <bold>E</bold> <italic><tp:taxon-name><tp:taxon-name-part taxon-name-part-type="genus">Zygochlamys</tp:taxon-name-part> <tp:taxon-name-part taxon-name-part-type="species">patagonica</tp:taxon-name-part></tp:taxon-name></italic> (14 × 11 mm) <bold>F</bold> <italic><tp:taxon-name><tp:taxon-name-part taxon-name-part-type="genus">Austrochlamys</tp:taxon-name-part> <tp:taxon-name-part taxon-name-part-type="species">natans</tp:taxon-name-part></tp:taxon-name></italic> (7.1 × 6.5 mm) <bold>G</bold> <italic><tp:taxon-name><tp:taxon-name-part taxon-name-part-type="genus">Carditella</tp:taxon-name-part> <tp:taxon-name-part taxon-name-part-type="species">naviformis</tp:taxon-name-part></tp:taxon-name></italic> (5 × 3.5 mm) <bold>H</bold> <italic><tp:taxon-name><tp:taxon-name-part taxon-name-part-type="genus">Tawera</tp:taxon-name-part> <tp:taxon-name-part taxon-name-part-type="species">elliptica</tp:taxon-name-part></tp:taxon-name></italic> (10 × 11 mm) <bold>I</bold> <italic><tp:taxon-name><tp:taxon-name-part taxon-name-part-type="genus">Gaimardia</tp:taxon-name-part> <tp:taxon-name-part taxon-name-part-type="species">trapesina</tp:taxon-name-part></tp:taxon-name></italic> (14 × 7 mm).</p></caption><graphic xmlns:xlink="http://www.w3.org/1999/xlink" xlink:href="zookeys-519-049-g007.jpg" position="float" orientation="portrait" xlink:type="simple" id="oo_55363.jpg"/></fig></tp:treatment-sec><ref-list><ref id="B27"><mixed-citation xmlns:xlink="http://www.w3.org/1999/xlink" xlink:type="simple"><person-group><name name-style="western"><surname>Cárdenas</surname><given-names>J</given-names></name><name name-style="western"><surname>Aldea</surname><given-names>C</given-names></name><name name-style="western"><surname>Valdovinos</surname><given-names>C</given-names></name></person-group> (<year>2008</year>) <article-title>Chilean marine mollusca of Northern Patagonia collected during the CIMAR-10 Fjords Cruise.</article-title> <source>Gayana</source> <volume>72</volume>(<issue>2</issue>): <fpage>202</fpage>–<lpage>240</lpage>. doi: <ext-link ext-link-type="doi" xlink:href="10.4067/s0717-65382008000200010" xlink:type="simple">10.4067/s0717-65382008000200010</ext-link> </mixed-citation></ref><ref id="B192"><mixed-citation xmlns:xlink="http://www.w3.org/1999/xlink" xlink:type="simple"><person-group><name name-style="western"><surname>Waloszek</surname><given-names>D</given-names></name></person-group> (<year>1984</year>) <article-title>Variabilität, Taxonomie und Verbreitung von <italic><tp:taxon-name><tp:taxon-name-part taxon-name-part-type="genus">Chlamys</tp:taxon-name-part> <tp:taxon-name-part taxon-name-part-type="species">patagonica</tp:taxon-name-part></tp:taxon-name></italic> (King and Broderip, 1832) und Anmerkungen zu weiteren <italic><tp:taxon-name><tp:taxon-name-part taxon-name-part-type="genus">Chlamys</tp:taxon-name-part></tp:taxon-name></italic>-Arten von der Südspitze Süd-Amerikas (<tp:taxon-name><tp:taxon-name-part taxon-name-part-type="phylum">Mollusca</tp:taxon-name-part></tp:taxon-name>, <tp:taxon-name><tp:taxon-name-part taxon-name-part-type="class">Bivalvia</tp:taxon-name-part></tp:taxon-name>, <tp:taxon-name><tp:taxon-name-part taxon-name-part-type="family">Pectinidae</tp:taxon-name-part></tp:taxon-name>).</article-title> <source>Verhandlungen des Naturwissenschaftlichen Vereins zu Hamburg</source> <volume>27</volume>: <fpage>207</fpage>–<lpage>276</lpage>. </mixed-citation></ref><ref id="B201"><mixed-citation xmlns:xlink="http://www.w3.org/1999/xlink" xlink:type="simple"><person-group><name name-style="western"><surname>Zelaya</surname><given-names>DG</given-names></name></person-group> (<year>2009b</year>) <article-title><tp:taxon-name><tp:taxon-name-part taxon-name-part-type="class">Bivalvia</tp:taxon-name-part></tp:taxon-name> – Bivalvos.</article-title> In: <person-group><name name-style="western"><surname>Häussermann</surname><given-names>V</given-names></name><name name-style="western"><surname>Försterra</surname><given-names>G</given-names></name></person-group> (<role>Eds</role>) <issue-title>Fauna Marina Bentónica de la Patagonia Chilena.</issue-title> <source>Nature in Focus, Chile</source>, <fpage>461</fpage>–<lpage>504</lpage>. </mixed-citation></ref><ref id="B135"><mixed-citation xmlns:xlink="http://www.w3.org/1999/xlink" xlink:type="simple"><person-group><name name-style="western"><surname>Reid</surname><given-names>DG</given-names></name><name name-style="western"><surname>Osorio</surname><given-names>C</given-names></name></person-group> (<year>2000</year>) <article-title>The shallow-water marine mollusca of the Estero Elefantes and Laguna San Rafael, southern Chile. Bulletin of the British Museum (Natural History).</article-title> <source>Zoology</source> <volume>66</volume>(<issue>2</issue>): <fpage>109</fpage>–<lpage>146</lpage>. </mixed-citation></ref><ref id="B46"><mixed-citation xmlns:xlink="http://www.w3.org/1999/xlink" xlink:type="simple"><person-group><name name-style="western"><surname>Dell</surname><given-names>RK</given-names></name></person-group> (<year>1971</year>) <article-title>The marine <tp:taxon-name><tp:taxon-name-part taxon-name-part-type="phylum">Mollusca</tp:taxon-name-part></tp:taxon-name> of the Royal Society Expedition to southern Chile, 1958–1959.</article-title> <source>Records of the Dominion Museum</source> <volume>7</volume>(<issue>17</issue>): <fpage>155</fpage>–<lpage>233</lpage>. </mixed-citation></ref><ref id="B78"><mixed-citation xmlns:xlink="http://www.w3.org/1999/xlink" xlink:type="simple"><person-group><name name-style="western"><surname>King</surname><given-names>PP</given-names></name><name name-style="western"><surname>Broderip</surname><given-names>WJ</given-names></name></person-group> (<year>1832</year>) <article-title>Description of the <tp:taxon-name><tp:taxon-name-part taxon-name-part-type="infraclass">Cirripedia</tp:taxon-name-part></tp:taxon-name>, <tp:taxon-name><tp:taxon-name-part taxon-name-part-type="subphylum">Conchifera</tp:taxon-name-part></tp:taxon-name> and <tp:taxon-name><tp:taxon-name-part taxon-name-part-type="phylum">Mollusca</tp:taxon-name-part></tp:taxon-name>, in a collection formed by the officers of H.M.S. Adventure and Beagle employed between the years 1826 and 1830 in surveying the southern coasts of South America.</article-title> <source>Zoological Journal</source> <volume>5</volume>: <fpage>332</fpage>–<lpage>349</lpage>. </mixed-citation></ref><ref id="B139"><mixed-citation xmlns:xlink="http://www.w3.org/1999/xlink" xlink:type="simple"><person-group><name name-style="western"><surname>Ríos</surname><given-names>C</given-names></name><name name-style="western"><surname>Mutschke</surname><given-names>E</given-names></name><name name-style="western"><surname>Morrison</surname><given-names>E</given-names></name></person-group> (<year>2003</year>) <article-title>Biodiversidad bentónica sublitoral en el estrecho de Magallanes, Chile.</article-title> <source>Revista de Biología Marina y Oceanografía</source> <volume>38</volume>(<issue>1</issue>): <fpage>1</fpage>–<lpage>12</lpage>. </mixed-citation></ref><ref id="B7"><mixed-citation xmlns:xlink="http://www.w3.org/1999/xlink" xlink:type="simple"><person-group><name name-style="western"><surname>Aldea</surname><given-names>C</given-names></name><name name-style="western"><surname>Rosenfeld</surname><given-names>S</given-names></name><name name-style="western"><surname>Cárdenas</surname><given-names>J</given-names></name></person-group> (<year>2011a</year>) <article-title>Caracterización de la diversidad de moluscos bentónicos sublitorales en la isla Carlos III y áreas adyacentes, Estrecho de Magallanes, Chile.</article-title> <source>Anales del Instituto de la Patagonia</source> <volume>39</volume>(<issue>2</issue>): <fpage>73</fpage>–<lpage>89</lpage>. doi: <ext-link ext-link-type="doi" xlink:href="10.4067/S0718-686X2011000200006" xlink:type="simple">10.4067/S0718-686X2011000200006</ext-link> </mixed-citation></ref><ref id="B136"><mixed-citation xmlns:xlink="http://www.w3.org/1999/xlink" xlink:type="simple"><person-group><name name-style="western"><surname>Ríos</surname><given-names>C</given-names></name><name name-style="western"><surname>Arntz</surname><given-names>WE</given-names></name><name name-style="western"><surname>Gerdes</surname><given-names>D</given-names></name><name name-style="western"><surname>Mutschke</surname><given-names>E</given-names></name><name name-style="western"><surname>Montiel</surname><given-names>A</given-names></name></person-group> (<year>2007</year>) <article-title>Spatial and temporal variability of the benthic assemblages associated to the holdfasts of the kelp <italic><tp:taxon-name><tp:taxon-name-part taxon-name-part-type="genus">Macrocystis</tp:taxon-name-part> <tp:taxon-name-part taxon-name-part-type="species">pyrifera</tp:taxon-name-part></tp:taxon-name></italic> in the Straits of Magellan, Chile.</article-title> <source>Polar Biology</source> <volume>31</volume>: <fpage>89</fpage>–<lpage>100</lpage>. doi: <ext-link ext-link-type="doi" xlink:href="10.1007/s00300-007-0337-4" xlink:type="simple">10.1007/s00300-007-0337-4</ext-link> </mixed-citation></ref><ref id="B140"><mixed-citation xmlns:xlink="http://www.w3.org/1999/xlink" xlink:type="simple"><person-group><name name-style="western"><surname>Rochebrune</surname><given-names>AT</given-names></name><name name-style="western"><surname>Mabille</surname><given-names>J</given-names></name></person-group> (<year>1889</year>) <source>Mollusques. Mission Scientifique du Cap Horn.</source> <volume>VI</volume>, <volume-series>Zoologie</volume-series>, <publisher-loc>Paris</publisher-loc>, <size units="page">129 pp</size>. </mixed-citation></ref><ref id="B24"><mixed-citation xmlns:xlink="http://www.w3.org/1999/xlink" xlink:type="simple"><person-group><name name-style="western"><surname>Carcelles</surname><given-names>A</given-names></name></person-group> (<year>1944</year>) <article-title>Catálogo de los moluscos marinos de Puerto Quequen.</article-title> <source>Revista del Museo de La Plata</source> <volume>3</volume>: <fpage>236</fpage>–<lpage>309</lpage>. </mixed-citation></ref><ref id="B59"><mixed-citation xmlns:xlink="http://www.w3.org/1999/xlink" xlink:type="simple"><person-group><name name-style="western"><surname>Grau</surname><given-names>G</given-names></name></person-group> (<year>1959</year>) <article-title><tp:taxon-name><tp:taxon-name-part taxon-name-part-type="family">Pectinidae</tp:taxon-name-part></tp:taxon-name> of the eastern Pacific.</article-title> <source>Allan Hancock Pacific Expedition</source> <volume>23</volume>, <size units="page">308 pp</size>. </mixed-citation></ref><ref id="B106"><mixed-citation xmlns:xlink="http://www.w3.org/1999/xlink" xlink:type="simple"><person-group><name name-style="western"><surname>Morris</surname><given-names>PJ</given-names></name><name name-style="western"><surname>Rosenberg</surname><given-names>G</given-names></name></person-group> (<year>2005</year>) <source>Search interface and documentation for Malacolog, an online database of Western Atlantic marine Mollusks</source>. <ext-link ext-link-type="uri" xlink:href="http://www.malacolog.org" xlink:type="simple">http://www.malacolog.org</ext-link> <comment>[WWW database (version 4.1.1)]</comment> [<date-in-citation content-type="access-date">accessed 25 Apr. 2012</date-in-citation>] </mixed-citation></ref><ref id="B148"><mixed-citation xmlns:xlink="http://www.w3.org/1999/xlink" xlink:type="simple"><person-group><name name-style="western"><surname>Scarabino</surname><given-names>F</given-names></name></person-group> (<year>2003b</year>) <article-title>Lista sistemática de los <tp:taxon-name><tp:taxon-name-part taxon-name-part-type="class">Bivalvia</tp:taxon-name-part></tp:taxon-name> marinos y estuarinos vivientes de Uruguay.</article-title> <source>Comunicaciones de la Sociedad Malacológica del Uruguay</source> <volume>8</volume>(<issue>80–81</issue>): <fpage>229</fpage>–<lpage>259</lpage>. </mixed-citation></ref><ref id="B187"><mixed-citation xmlns:xlink="http://www.w3.org/1999/xlink" xlink:type="simple"><institution xlink:type="simple">USNM</institution> (<year>2010</year>) <source>National Collection of the Smithsonian National Museum of Natural History</source>, USNM. <ext-link ext-link-type="uri" xlink:href="http://invertebrates.si.edu/" xlink:type="simple">http://invertebrates.si.edu/</ext-link> [<date-in-citation content-type="access-date">accessed 3 May 2013</date-in-citation>] </mixed-citation></ref></ref-list></tp:taxon-treatment>
