# Supplementary material for: Richness, systematics, and distribution of molluscs associated with the macroalga Gigartina skottsbergii in the Strait of Magellan, Chile: A biogeographic affinity study
Source: Zookeys. 2015 Aug 31;(519):49–100. doi: 10.3897/zookeys.519.9676 (PMC4591604; doi:10.3897/zookeys.519.9676)
Supplement: XML Treatment for Tawera elliptica [file zookeys.519.9676-treatment41.xml]

<!DOCTYPE tp:taxon-treatment
  PUBLIC "-//TaxonX//DTD Taxonomic Treatment Publishing DTD v0 20100105//EN" "tax-treatment-NSO.dtd">
<tp:taxon-treatment xmlns:tp="http://www.plazi.org/taxpub"><tp:treatment-meta><kwd-group><label>Taxon classification</label><kwd><named-content content-type="kingdom">Animalia</named-content></kwd><kwd><named-content content-type="order">Veneroida</named-content></kwd><kwd><named-content content-type="family">Veneridae</named-content></kwd></kwd-group><mixed-citation publication-type="journal"><person-group><name><surname>Rosenfeld</surname><given-names>Sebastián</given-names></name><name><surname>Aldea</surname><given-names>Cristian</given-names></name><name><surname>Mansilla</surname><given-names>Andrés</given-names></name><name><surname>Marambio</surname><given-names>Johanna</given-names></name><name><surname>Ojeda</surname><given-names>Jaime</given-names></name></person-group><article-title>Richness, systematics, and distribution of molluscs associated with the macroalga <italic><tp:taxon-name><tp:taxon-name-part taxon-name-part-type="genus">Gigartina</tp:taxon-name-part> <tp:taxon-name-part taxon-name-part-type="species">skottsbergii</tp:taxon-name-part></tp:taxon-name></italic> in the Strait of Magellan, Chile: A biogeographic affinity study</article-title><source>Zookeys</source><day>31</day><month>8</month><year>2015</year><volume>2015</volume><issue>519</issue><fpage>49</fpage><lpage>100</lpage><pub-id pub-id-type="doi">10.3897/zookeys.519.9676</pub-id></mixed-citation></tp:treatment-meta><tp:nomenclature><tp:taxon-name>
                        <tp:taxon-name-part taxon-name-part-type="genus">Tawera</tp:taxon-name-part>
                        <tp:taxon-name-part taxon-name-part-type="species">elliptica</tp:taxon-name-part>
                    </tp:taxon-name><tp:taxon-authority>(Lamark, 1818)</tp:taxon-authority><xref ref-type="fig" rid="F7">Fig. 7H</xref></tp:nomenclature><tp:treatment-sec sec-type="material"><title>Material examined.</title><p>9 <abbrev xmlns:xlink="http://www.w3.org/1999/xlink" xlink:title="number of live specimens collected" xlink:type="simple">spm</abbrev> (8 × 10 – 10 × 11 mm).</p></tp:treatment-sec><tp:treatment-sec sec-type="Synonymy"><title>Synonymy.</title><p>See <xref ref-type="bibr" rid="B56">Gordillo (2006)</xref>.</p></tp:treatment-sec><tp:treatment-sec sec-type="Remarks"><title>Remarks.</title><p>The morphology of this species is similar to the smallest specimens of <italic><tp:taxon-name><tp:taxon-name-part taxon-name-part-type="genus">Retrotapes</tp:taxon-name-part> <tp:taxon-name-part taxon-name-part-type="species">exalbidus</tp:taxon-name-part></tp:taxon-name></italic>. <xref ref-type="bibr" rid="B201">Zelaya (2009b)</xref> showed that they can be differentiated in that <italic><tp:taxon-name><tp:taxon-name-part taxon-name-part-type="genus">Tawera</tp:taxon-name-part> <tp:taxon-name-part taxon-name-part-type="species">elliptica</tp:taxon-name-part></tp:taxon-name></italic> has wider cords and finer interspaces and the inside of the shell is either purplish or brownish. All specimens collected during this study had a strong violet coloring on the inside of the valves.</p></tp:treatment-sec><tp:treatment-sec sec-type="Distribution"><title>Distribution.</title><p><abbrev xmlns:xlink="http://www.w3.org/1999/xlink" xlink:title="Warm Temperate South-eastern Pacific" xlink:type="simple">WTSP</abbrev>: Valparaíso (<xref ref-type="bibr" rid="B72">Húpe 1854</xref>, <xref ref-type="bibr" rid="B114">Osorio and Bahamonde 1970</xref>). Magellanic: Gulf of Corcovado (<xref ref-type="bibr" rid="B27">Cárdenas et al. 2008</xref>), and Traiguén Island (<xref ref-type="bibr" rid="B135">Reid and Osorio 2000</xref>); Strait of Magellan (<xref ref-type="bibr" rid="B187">USNM 2010</xref>): Punta Santa María (this record), Dawson Island (<xref ref-type="bibr" rid="B187">USNM 2010</xref>), and Carlos III Island (<xref ref-type="bibr" rid="B7">Aldea et al. 2011a</xref>); Beagle Channel (<xref ref-type="bibr" rid="B140">Rochebrune and Mabille 1889</xref>), Ushuaia (<xref ref-type="bibr" rid="B187">USNM 2010</xref>), Puerto Williams (<xref ref-type="bibr" rid="B46">Dell 1971</xref>), Orange Bay (<xref ref-type="bibr" rid="B140">Rochebrune and Mabille 1889</xref>), and Cape Horn (<xref ref-type="bibr" rid="B187">USNM 2010</xref>); Malvinas/Falkand Islands (<xref ref-type="bibr" rid="B45">Dell 1964</xref>, <xref ref-type="bibr" rid="B86">Linse 1997</xref>), and Staten Island (<xref ref-type="bibr" rid="B187">USNM 2010</xref>). <abbrev xmlns:xlink="http://www.w3.org/1999/xlink" xlink:title="Warm Temperate South-western Atlantic" xlink:type="simple">WTSA</abbrev>: Río Grande do Sul and Uruguay (<xref ref-type="bibr" rid="B56">Gordillo 2006</xref>), and Buenos Aires Province (<xref ref-type="bibr" rid="B24">Carcelles 1944</xref>).</p></tp:treatment-sec><tp:treatment-sec><!--Section generated to contain objects referenced in tp:taxon-treatment.--><fig id="F7" position="float" orientation="portrait"><label>Figure 7.</label><caption><p><bold>A</bold> <italic><tp:taxon-name><tp:taxon-name-part taxon-name-part-type="genus">Aulacomya</tp:taxon-name-part> <tp:taxon-name-part taxon-name-part-type="species">atra</tp:taxon-name-part></tp:taxon-name></italic> (8 × 4 mm) <bold>B</bold> <italic><tp:taxon-name><tp:taxon-name-part taxon-name-part-type="genus">Mytilus</tp:taxon-name-part> <tp:taxon-name-part taxon-name-part-type="species">edulis</tp:taxon-name-part> <tp:taxon-name-part taxon-name-part-type="subspecies">chilensis</tp:taxon-name-part></tp:taxon-name></italic> (4 × 3 mm) <bold>C</bold> <italic><tp:taxon-name><tp:taxon-name-part taxon-name-part-type="genus">Astarte</tp:taxon-name-part> <tp:taxon-name-part taxon-name-part-type="species">longirostra</tp:taxon-name-part></tp:taxon-name></italic> (5 × 5 mm) <bold>D</bold> <italic><tp:taxon-name><tp:taxon-name-part taxon-name-part-type="genus">Limea</tp:taxon-name-part> <tp:taxon-name-part taxon-name-part-type="species">pygmaea</tp:taxon-name-part></tp:taxon-name></italic> (9 × 6 mm) <bold>E</bold> <italic><tp:taxon-name><tp:taxon-name-part taxon-name-part-type="genus">Zygochlamys</tp:taxon-name-part> <tp:taxon-name-part taxon-name-part-type="species">patagonica</tp:taxon-name-part></tp:taxon-name></italic> (14 × 11 mm) <bold>F</bold> <italic><tp:taxon-name><tp:taxon-name-part taxon-name-part-type="genus">Austrochlamys</tp:taxon-name-part> <tp:taxon-name-part taxon-name-part-type="species">natans</tp:taxon-name-part></tp:taxon-name></italic> (7.1 × 6.5 mm) <bold>G</bold> <italic><tp:taxon-name><tp:taxon-name-part taxon-name-part-type="genus">Carditella</tp:taxon-name-part> <tp:taxon-name-part taxon-name-part-type="species">naviformis</tp:taxon-name-part></tp:taxon-name></italic> (5 × 3.5 mm) <bold>H</bold> <italic><tp:taxon-name><tp:taxon-name-part taxon-name-part-type="genus">Tawera</tp:taxon-name-part> <tp:taxon-name-part taxon-name-part-type="species">elliptica</tp:taxon-name-part></tp:taxon-name></italic> (10 × 11 mm) <bold>I</bold> <italic><tp:taxon-name><tp:taxon-name-part taxon-name-part-type="genus">Gaimardia</tp:taxon-name-part> <tp:taxon-name-part taxon-name-part-type="species">trapesina</tp:taxon-name-part></tp:taxon-name></italic> (14 × 7 mm).</p></caption><graphic xmlns:xlink="http://www.w3.org/1999/xlink" xlink:href="zookeys-519-049-g007.jpg" position="float" orientation="portrait" xlink:type="simple" id="oo_55363.jpg"/></fig></tp:treatment-sec><ref-list><ref id="B56"><mixed-citation xmlns:xlink="http://www.w3.org/1999/xlink" xlink:type="simple"><person-group><name name-style="western"><surname>Gordillo</surname><given-names>S</given-names></name></person-group> (<year>2006</year>) <article-title>The presence of <italic><tp:taxon-name><tp:taxon-name-part taxon-name-part-type="genus">Tawera</tp:taxon-name-part> <tp:taxon-name-part taxon-name-part-type="species">gayi</tp:taxon-name-part></tp:taxon-name></italic> (Hupé in Gay, 1854) (<tp:taxon-name><tp:taxon-name-part taxon-name-part-type="family">Veneridae</tp:taxon-name-part></tp:taxon-name>, <tp:taxon-name><tp:taxon-name-part taxon-name-part-type="class">Bivalvia</tp:taxon-name-part></tp:taxon-name>) in southern South America: did <italic><tp:taxon-name><tp:taxon-name-part taxon-name-part-type="genus">Tawera</tp:taxon-name-part></tp:taxon-name></italic> achieve a Late Cenozoic circumpolar traverse?</article-title> <source>Palaeogeography, Palaeoclimatology, Palaeoecology</source> <volume>240</volume>: <fpage>587</fpage>–<lpage>601</lpage>. doi: <ext-link ext-link-type="doi" xlink:href="10.1016/j.palaeo.2006.03.009" xlink:type="simple">10.1016/j.palaeo.2006.03.009</ext-link> </mixed-citation></ref><ref id="B201"><mixed-citation xmlns:xlink="http://www.w3.org/1999/xlink" xlink:type="simple"><person-group><name name-style="western"><surname>Zelaya</surname><given-names>DG</given-names></name></person-group> (<year>2009b</year>) <article-title><tp:taxon-name><tp:taxon-name-part taxon-name-part-type="class">Bivalvia</tp:taxon-name-part></tp:taxon-name> – Bivalvos.</article-title> In: <person-group><name name-style="western"><surname>Häussermann</surname><given-names>V</given-names></name><name name-style="western"><surname>Försterra</surname><given-names>G</given-names></name></person-group> (<role>Eds</role>) <issue-title>Fauna Marina Bentónica de la Patagonia Chilena.</issue-title> <source>Nature in Focus, Chile</source>, <fpage>461</fpage>–<lpage>504</lpage>. </mixed-citation></ref><ref id="B72"><mixed-citation xmlns:xlink="http://www.w3.org/1999/xlink" xlink:type="simple"><person-group><name name-style="western"><surname>Hupé</surname><given-names>LH</given-names></name></person-group> (<year>1854</year>) <article-title>Fauna Chilena. Molluscos.</article-title> In: <person-group><name name-style="western"><surname>Gay</surname><given-names>C</given-names></name></person-group> (<role>Ed.</role>) <source>Historia Física y Política de Chile. Zoológica</source>, <volume>8</volume>, <publisher-loc>París</publisher-loc>, <fpage>1</fpage>–<lpage>499</lpage>. </mixed-citation></ref><ref id="B114"><mixed-citation xmlns:xlink="http://www.w3.org/1999/xlink" xlink:type="simple"><person-group><name name-style="western"><surname>Osorio</surname><given-names>C</given-names></name><name name-style="western"><surname>Bahamonde</surname><given-names>N</given-names></name></person-group> (<year>1970</year>) <article-title>Lista preliminar de lamellibranquios de Chile.</article-title> <source>Boletín del Museo Nacional de Historia Natural, Chile</source> <volume>31</volume>: <fpage>185</fpage>–<lpage>256</lpage>. </mixed-citation></ref><ref id="B27"><mixed-citation xmlns:xlink="http://www.w3.org/1999/xlink" xlink:type="simple"><person-group><name name-style="western"><surname>Cárdenas</surname><given-names>J</given-names></name><name name-style="western"><surname>Aldea</surname><given-names>C</given-names></name><name name-style="western"><surname>Valdovinos</surname><given-names>C</given-names></name></person-group> (<year>2008</year>) <article-title>Chilean marine mollusca of Northern Patagonia collected during the CIMAR-10 Fjords Cruise.</article-title> <source>Gayana</source> <volume>72</volume>(<issue>2</issue>): <fpage>202</fpage>–<lpage>240</lpage>. doi: <ext-link ext-link-type="doi" xlink:href="10.4067/s0717-65382008000200010" xlink:type="simple">10.4067/s0717-65382008000200010</ext-link> </mixed-citation></ref><ref id="B135"><mixed-citation xmlns:xlink="http://www.w3.org/1999/xlink" xlink:type="simple"><person-group><name name-style="western"><surname>Reid</surname><given-names>DG</given-names></name><name name-style="western"><surname>Osorio</surname><given-names>C</given-names></name></person-group> (<year>2000</year>) <article-title>The shallow-water marine mollusca of the Estero Elefantes and Laguna San Rafael, southern Chile. Bulletin of the British Museum (Natural History).</article-title> <source>Zoology</source> <volume>66</volume>(<issue>2</issue>): <fpage>109</fpage>–<lpage>146</lpage>. </mixed-citation></ref><ref id="B187"><mixed-citation xmlns:xlink="http://www.w3.org/1999/xlink" xlink:type="simple"><institution xlink:type="simple">USNM</institution> (<year>2010</year>) <source>National Collection of the Smithsonian National Museum of Natural History</source>, USNM. <ext-link ext-link-type="uri" xlink:href="http://invertebrates.si.edu/" xlink:type="simple">http://invertebrates.si.edu/</ext-link> [<date-in-citation content-type="access-date">accessed 3 May 2013</date-in-citation>] </mixed-citation></ref><ref id="B7"><mixed-citation xmlns:xlink="http://www.w3.org/1999/xlink" xlink:type="simple"><person-group><name name-style="western"><surname>Aldea</surname><given-names>C</given-names></name><name name-style="western"><surname>Rosenfeld</surname><given-names>S</given-names></name><name name-style="western"><surname>Cárdenas</surname><given-names>J</given-names></name></person-group> (<year>2011a</year>) <article-title>Caracterización de la diversidad de moluscos bentónicos sublitorales en la isla Carlos III y áreas adyacentes, Estrecho de Magallanes, Chile.</article-title> <source>Anales del Instituto de la Patagonia</source> <volume>39</volume>(<issue>2</issue>): <fpage>73</fpage>–<lpage>89</lpage>. doi: <ext-link ext-link-type="doi" xlink:href="10.4067/S0718-686X2011000200006" xlink:type="simple">10.4067/S0718-686X2011000200006</ext-link> </mixed-citation></ref><ref id="B140"><mixed-citation xmlns:xlink="http://www.w3.org/1999/xlink" xlink:type="simple"><person-group><name name-style="western"><surname>Rochebrune</surname><given-names>AT</given-names></name><name name-style="western"><surname>Mabille</surname><given-names>J</given-names></name></person-group> (<year>1889</year>) <source>Mollusques. Mission Scientifique du Cap Horn.</source> <volume>VI</volume>, <volume-series>Zoologie</volume-series>, <publisher-loc>Paris</publisher-loc>, <size units="page">129 pp</size>. </mixed-citation></ref><ref id="B46"><mixed-citation xmlns:xlink="http://www.w3.org/1999/xlink" xlink:type="simple"><person-group><name name-style="western"><surname>Dell</surname><given-names>RK</given-names></name></person-group> (<year>1971</year>) <article-title>The marine <tp:taxon-name><tp:taxon-name-part taxon-name-part-type="phylum">Mollusca</tp:taxon-name-part></tp:taxon-name> of the Royal Society Expedition to southern Chile, 1958–1959.</article-title> <source>Records of the Dominion Museum</source> <volume>7</volume>(<issue>17</issue>): <fpage>155</fpage>–<lpage>233</lpage>. </mixed-citation></ref><ref id="B45"><mixed-citation xmlns:xlink="http://www.w3.org/1999/xlink" xlink:type="simple"><person-group><name name-style="western"><surname>Dell</surname><given-names>RK</given-names></name></person-group> (<year>1964</year>) <article-title>Antarctic and sub-Antarctic <tp:taxon-name><tp:taxon-name-part taxon-name-part-type="phylum">Mollusca</tp:taxon-name-part></tp:taxon-name>: Amphineura, <tp:taxon-name><tp:taxon-name-part taxon-name-part-type="class">Scaphopoda</tp:taxon-name-part></tp:taxon-name> and <tp:taxon-name><tp:taxon-name-part taxon-name-part-type="class">Bivalvia</tp:taxon-name-part></tp:taxon-name>.</article-title> <source>Discovery Reports</source> <volume>33</volume>: <fpage>99</fpage>–<lpage>250</lpage>. </mixed-citation></ref><ref id="B86"><mixed-citation xmlns:xlink="http://www.w3.org/1999/xlink" xlink:type="simple"><person-group><name name-style="western"><surname>Linse</surname><given-names>K</given-names></name></person-group> (<year>1997</year>) <article-title>Die Verbreitung epibenthischer Mollusken im chilenischen Beagle–Kanal.</article-title> <source>Berichte zur Polarforschung</source> <volume>228</volume>: <fpage>1</fpage>–<lpage>131</lpage>. </mixed-citation></ref><ref id="B24"><mixed-citation xmlns:xlink="http://www.w3.org/1999/xlink" xlink:type="simple"><person-group><name name-style="western"><surname>Carcelles</surname><given-names>A</given-names></name></person-group> (<year>1944</year>) <article-title>Catálogo de los moluscos marinos de Puerto Quequen.</article-title> <source>Revista del Museo de La Plata</source> <volume>3</volume>: <fpage>236</fpage>–<lpage>309</lpage>. </mixed-citation></ref></ref-list></tp:taxon-treatment>
